# Supplementary material for: yEvo: experimental evolution in high school classrooms selects for novel mutations that impact clotrimazole resistance in Saccharomyces cerevisiae
Source: G3 (Bethesda). 2022 Sep 29;12(11):jkac246. doi: 10.1093/g3journal/jkac246 (PMC9635649; doi:10.1093/g3journal/jkac246)
Supplement: jkac246_Supplementary_File_S1 [file jkac246_supplementary_file_s1.xlsx]

## Sheet: readme
S1. Strains used in this study.
S2. Plasmids used in this study.
S3. Primers used in this study.
S4. Minimum Inhibitory Concentration (MIC) of clotrimazole for each sequenced clone. Growth was assayed in concentrations ranging from 2.25µM to 144µM clotrimazole.
S5. Coverage obtained for each sequenced clone.
S6. Point mutations detected in each sequenced clone.
S7. GO term enrichment among nonsynonymous mutations reported in Table S6.
S8. Petite status of each sequenced clone.
S9. Copy number variants detected for each sequenced clone.
S10. All transposable element mobilization events detected across sequenced clones.
S11. CSF1-A2913P mutation frequency in competition experiments.
S12. Genotyping data from PDR1 x PDR3 mutant cross experiment.
S13. Growth data from PDR1 x PDR3 mutant cross experiment.
S14. CSF1 genetic interaction profile similarity analysis from thecellmap.org.
S15. Growth data from PDR1 x PDR3 mutant cross in varied doses of clotrimazole.
S16. Growth data from strains with combinations of ERG25, ATP2, and ROX1 mutations.

## Sheet: Table S1
Strain	Genotype
YMD3440; YMD3445-3448	MATɑ leu2∆0 ura3∆0 his3∆1 MET15 lys2∆0
YMD3450	MATɑ his3-Δ200 trp1-Δ1 ura3-52 lys2 ade2-1 met14 cir0 [pMS002]
YMD3441-3444; YMD3449	MATa leu2∆0 ura3∆0 his3∆1 met15∆0 LYS2
YMD4288-4294	MATɑ can1D::STE2-Sp_his5 lyp1D his3-1 leu2D0 ura3D0 met5D0 LYS2+
YMD4365-4369	diploid leu2∆0/ leu2∆0 ura3∆0/ ura3∆0 his3∆1/ his3∆1 met15∆0/+ lys2∆0/+
YMD895	MATɑ can1D::STE2-Sp_his5 lyp1D his3-1 leu2D0 ura3D0 met5D0 LYS2+

## Sheet: Table S2
Plasmid name	Plasmid AKA	Description
YMD3440	Dark Yellow	Yeast selectable Marker: URA3, KanMX. Expresses: Beta-carotene.
YMD3441	Gray	Yeast selectable Marker: URA3, KanMX. Expresses: Violacien.
YMD3442	Black	Yeast selectable Marker: URA3, KanMX. Expresses: Violacien.
YMD3443	Pink	Yeast selectable Marker: KanMX. Expresses: RFP.
YMD3444	Purple	Yeast selectable Marker: KanMX. Expresses: Coral pigment.
YMD3445	Dark Orange	Yeast selectable Marker: URA3, KanMX. Expresses: Beta-carotene.
YMD3446	Light Yellow	Yeast selectable Marker: URA3, KanMX. Expresses: Beta-carotene.
YMD3447	White	Yeast selectable Marker: URA3, KanMX.
YMD3448	Light Orange	Yeast selectable Marker: URA3, KanMX. Expresses: Beta-carotene.
YMD3449	Blue	Yeast selectable Marker: KanMX. Expresses: Coral pigment.
YMD3450	Red	Yeast selectable Marker: KanMX
pML104	Cas9 + gRNA backbone expression vector	Yeast selectable marker: URA3. Expresses: Cas9 and guide RNA, both under constitutive promoter. Purchased from Addgene. Described in Laughery 2015.

## Sheet: Table S3
Name	Sequence	Purpose
PDR1_genotype_F	GCCAGATTATGCGTGCACAG	Restriction enzyme typing with MboI
PDR1_genotype_R	TCGAGGTTGGTGCTAGAGGA	Restriction enzyme typing with MboI
PDR3_genotype_F	ACACTCAAGACGCATCAGAAAATG	Restriction enzyme typing with RsaI
PDR3_genotype_R	AATATCTACTGAACAGCTGCATTCCAGG	Restriction enzyme typing with RsaI
CSF1_guide_1	tctccgcagtgaaaGATAAATGATCAAACCATTCCATAGGTGGAG	Cloning guide sequence in CRISPR/Cas9 plasmid
CSF1_guide_2	gactagccttattttaacttGCTATTTCTAGCTCTAAAACCTCCACCTATGGAATGGTTT	Cloning guide sequence in CRISPR/Cas9 plasmid
CSF1_A2913A_donor_F	TAGAAGAACCGCAGATCGAAGTGCCTCAGATAAGAGATCTGGGAGACGCAACTCCACCTA	CSF1 synonymous mutation donor
CSF1_A2913A_donor_R	ATTTCGGAAATTTTTTTCTATTGACACCAAACCATTCCATAGGTGGAGTTGCGTCTCCCA	CSF1 synonymous mutation donor
CSF1_A2913P_donor_F	TAGAAGAACCGCAGATCGAAGTGCCTCAGATAAGAGATCTGGGAGACCCAACTCCACCTA	CSF1 nonsynonymous mutation donor
CSF1_A2913P_donor_R	ATTTCGGAAATTTTTTTCTATTGACACCAAACCATTCCATAGGTGGAGTTGGGTCTCCCA	CSF1 nonsynonymous mutation donor
CSF1_genotype_F	GTTCGTCGATCCCAGGTAGC	Genotyping CSF1 A2913P mutation
CSF1_genotype_R	TTTGGACGGGGATAACTGCG	Genotyping CSF1 A2913P mutation
MAK16_genotype_F	GTGCCACTTTCCTCCAGTTCC	Genotyping and Sanger sequencing MAK16 A-137T
MAK16_genotype_R	ACTGTTGCATACTTGGAGTTGGC	Genotyping MAK16 A-137T and Sanger sequencing
CSG2_genotype_F	CATGATGAACGCGGTCATTGG	Genotyping and Sanger sequencing CSG2 T890A
CSG2_genotype_R	CCCATCTCACAATTGTGGTTTGC	Genotyping CSG2 T890A
PRP5_genotype_F	AGTTTAGGTTGTCGAAAGGGTTCG	Genotyping and Sanger sequencing PRP5 C2337G
PRP5_genotype_R	CGAAAGTATATAGCACCACGAGTGAG	Genotyping PRP5 C2337G
TAO3_genotype_F	GGCACAACGTTCACGCAG	Genotyping TAO3 G6847C by HaeIII
TAO3_genotype_R	ACCTTATCATAAACCAAGGCCTGC	Genotyping TAO3 G6847C by HaeIII
KGD1_genotype_F	GCAACATCGTCAATTCCGTAAACC	Genotyping KGD1 T2790G by BlpI
KGD1_genotype_R	GTTAGATCATTCTTCAAGTAAAAAGGCTGTCC	Genotyping KGD1 T2790G by BlpI
PHO4_genotype_F	CGGAGACTTTATCACCGTAAACACG	Genotyping and Sanger sequencing PHO4 T350A
PHO4_genotype_R	AGGAGACTCACTTGCTACGACC	Genotyping PHO4 T350A
PDR1_genotype_F	GAGTTTGCACAATTGCCTTCATTTAGG	Genotyping and Sanger sequencing PDR1 G3125A
PDR1_genotype_R	GCAAAAAAAATAGGAATTTTCACTTTATGGTATACTGG	Genotyping PDR1 G3125A
ERG25_genotype_F	TCACAAACTTTGCAAAATGTCGCCC	Genotyping ERG25 A604C by KpnI
ERG25_genotype_R	TTGAGCATTGTTTTCAGCTCTCTTCTTCA	Genotyping ERG25 A604C by KpnI
ATP2_genotype_F	ACCAACTTTGGCCACTGATATGG	Genotyping ATP2 G1144C by BamHI
ATP2_genotype_R	AGTAAAGACTTCGGCGACAGC	Genotyping ATP2 G1144C by BamHI
HAP1_genotype_F	GTTTTTCTCCAGTCGCAGGC	Genotyping and Sanger sequencing Hap1 G251T
HAP1_genotype_R	ATATGCGAGGCAGAGGAAGC	Genotyping Hap1 G251T
ROX1_genotype_F	TCTCCCTCTTCACCCCTCATTATTCC	Genotyping and Sanger sequencing ROX1 T136G
ROX1_genotype_R	CTTTTATTAAACAGGAGCCAAATGCATAAATTTTTAGTTAAAGG	Genotyping ROX1 T136G

## Sheet: Table S4
SCHOOL	GROUP	TIMEPOINT	CLONE	YEAR	SOURCE_FILE	MAX_DOSE
Westridge	A	early	1	2019-2020	1_A7_S59_samtools_manualfiltere	18µM
Moscow	2-11C	early	1	2018-2019	1_B9_S11_samtools_filtered.vcf	36µM
Westridge	D	early	1	2019-2020	1_C7_S60_samtools_manualfiltere	9µM
Westridge	I	early	1	2019-2020	1_D7_S61_samtools_manualfiltere	18µM
Westridge	J	early	1	2019-2020	1_E7_S69_samtools_manualfiltere	2.25µM
Moscow	3-10B	early	1	2018-2019	1_G12_S13_samtools_filtered.vcf	9µM
Moscow	1-11A	early	1	2018-2019	1_G4_S12_samtools_filtered.vcf	144µM
Westridge	L	early	1	2019-2020	1_G7_S63_samtools_manualfiltere	9µM
Westridge	M	early	1	2019-2020	1_H7_S64_samtools_manualfiltere	18µM
Westridge	O	early	1	2017-2018	1B7_S21_samtools_filtered.vcf.annotated	36µM
Westridge	Z	early	1	2017-2018	1C3_S22_samtools_filtered.vcf.annotated	18µM
Westridge	T	early	1	2017-2018	1D5_S23_samtools_filtered.vcf.annotated	9µM
Westridge	R	early	1	2017-2018	1E10_S24_samtools_filtered.vcf.annotated	36µM
Westridge	C	early	1	2017-2018	1F5_S15_samtools_filtered.vcf.annotated	9µM
Westridge	K	early	1	2017-2018	1G4_S26_samtools_filtered.vcf.annotated	NA
Westridge	B	early	1	2017-2018	1H4_S27_samtools_filtered.vcf.annotated	18µM
Westridge	P	early	1	2019-2020	2_A1_S65_samtools_manualfiltere	18µM
Westridge	R	early	1	2019-2020	2_B7_S67_samtools_manualfiltere	9µM
Westridge	S	early	1	2019-2020	2_C4_S58_samtools_manualfiltere	18µM
Westridge	S	early	1	2019-2020	2_C5_S57_samtools_manualfiltere	36µM
Westridge	T	early	1	2019-2020	2_D7_S62_samtools_manualfiltere	18µM
Westridge	W	early	1	2019-2020	2_E1_S68_samtools_manualfiltere	18µM
Moscow	4-10A	early	1	2018-2019	2_H8_S14_samtools_filtered.vcf	144µM
Moscow	5-2C	early	1	2018-2019	2_H9_S15_samtools_filtered.vcf	9µM
Westridge	G	early	1	2017-2018	2B5_S28_samtools_filtered.vcf.annotated	18µM
Westridge	S	early	1	2017-2018	2C5_S29_samtools_filtered.vcf.annotated	18µM
Westridge	L	early	1	2017-2018	2D4_S30_samtools_filtered.vcf.annotated	36µM
Westridge	A	early	1	2017-2018	2E4_S31_samtools_filtered.vcf.annotated	9µM
Westridge	X	early	1	2017-2018	2F4_S32_samtools_filtered.vcf.annotated	2.25µM
Westridge	Q	early	1	2017-2018	2G11_S33_samtools_filtered.vcf.annotated	18µM
Westridge	M	early	1	2017-2018	2H11_S34_samtools_filtered.vcf.annotated	18µM
Moscow	6-3A	early	1	2018-2019	3_A1_S16_samtools_filtered.vcf	2.25µM
Moscow	8-5B	early	1	2018-2019	3_A7_S17_samtools_filtered.vcf	2.25µM
Moscow	9-7C	early	1	2018-2019	3_B10_S18_samtools_filtered.vcf	36µM
Moscow	10-19A	early	1	2018-2019	4_A2_S19_samtools_filtered.vcf	18µM
Westridge	A	final	1	2017-2018	A1Ryanfinal2018_S36_samtools_filtered.vcf	144µM
Westridge	B	final	1	2017-2018	B1Ryanfinal2018_S37_samtools_filtered.vcf	36µM
Westridge	B	final	1	2018-2019	B2_53019_S29_samtools_filtered.vcf	144µM
Westridge	B	early	1	2018-2019	B2cRyan2018_S1_samtools_filtered.vcf	144µM
Westridge	G	final	2	2017-2018	C1_2018_G2	144µM
Westridge	C	final	1	2018-2019	C1_53019_S27_samtools_filtered.vcf	144µM
Westridge	C	final	1	2017-2018	C1_Ryanfinal2018_S12_samtools_filtered.vcf.annotated	144µM
Westridge	C	final	4	2018-2019	C10_2019_C3_2	144µM
Westridge	A	final	2	2017-2018	C11_2018_A1	144µM
Westridge	A	final	3	2017-2018	C12_2018_A3	36µM
Westridge	X	final	2	2017-2018	C14_2018_X2_2	144µM
Westridge	X	final	3	2017-2018	C16_2018_X3_2	144µM
Westridge	M	final	2	2017-2018	C17_2018_M1	144µM
Westridge	M	final	3	2017-2018	C18_2018_M2	18µM
Westridge	P	final	2	2018-2019	C19_2019_P1_1	144µM
Westridge	C	early	1	2018-2019	C1bRyan2018_S2_samtools_filtered.vcf	144µM
Westridge	G	final	3	2017-2018	C2_2018_G3	144µM
Westridge	P	final	3	2018-2019	C20_2019_P1_2	144µM
Westridge	O	final	2	2017-2018	C21_2018_O1_1	144µM
Westridge	O	final	3	2017-2018	C22_2018_O1_2	144µM
Westridge	O	final	4	2017-2018	C23_2018_O3_1	144µM
Westridge	O	final	5	2017-2018	C24_2018_O3_2	144µM
Westridge	Z	final	2	2017-2018	C25_2018_Z2	144µM
Westridge	Z	final	3	2017-2018	C26_2018_Z3	144µM
Westridge	T	final	2	2017-2018	C27_2018_T3	144µM
Westridge	B	final	2	2018-2019	C29_2019_B2_1	144µM
Westridge	S	final	2	2017-2018	C3_2018_S2	144µM
Westridge	B	final	3	2018-2019	C30_2019_B2_2	144µM
Westridge	B	final	4	2018-2019	C31_2019_B3	144µM
Westridge	C	final	2	2017-2018	C32_2018_C2	144µM
Westridge	C	final	3	2017-2018	C33_2018_C3	144µM
Westridge	K	final	2	2017-2018	C34_2018_K2	144µM
Westridge	K	final	3	2017-2018	C35_2018_K3	144µM
Westridge	T	final	2	2018-2019	C36_2019_T3	18µM
Westridge	B	final	2	2017-2018	C37_2018_B2	36µM
Westridge	B	final	3	2017-2018	C38_2018_B3	144µM
Westridge	W	final	2	2018-2019	C39_2019_W1	144µM
Westridge	S	final	3	2017-2018	C4_2018_S3	144µM
Westridge	W	final	3	2018-2019	C40_2019_W2	144µM
Westridge	Q	final	2	2017-2018	C5_2018_Q1	144µM
Westridge	Q	final	3	2017-2018	C6_2018_Q2	144µM
Westridge	L	final	2	2017-2018	C7_2018_L2	144µM
Westridge	C	final	2	2018-2019	C8_2019_C2	144µM
Westridge	C	final	3	2018-2019	C9_2019_C3_1	144µM
Westridge	G	final	1	2017-2018	G1_Ryanfinal2018_S18_samtools_filtered.vcf.annotated	144µM
Westridge	K	final	1	2017-2018	K1_Ryanfinal2018_S13_samtools_filtered.vcf.annotated	18µM
Westridge	K	early	1	2019-2020	K3a_S66_samtools_manualfiltered	36µM
Westridge	L	final	1	2017-2018	L1_4_3_18_S10_comb_R1R2.RG.MD.realign.sort	18µM
Westridge	M	final	1	2018-2019	M1_41_S38_samtools_filtered.vcf	36µM
Westridge	M	early	1	2018-2019	M1cRyan2018_S3_samtools_filtered.vcf	36µM
Westridge	M	final	1	2017-2018	M3_Ryanfinal2018_S20_samtools_filtered.vcf.annotated	144µM
Westridge	O	final	1	2017-2018	O2_Ryanfinal2018_S19_samtools_filtered.vcf.annotated	144µM
Westridge	P	final	1	2018-2019	P2_53019_S28_samtools_filtered.vcf	144µM
Westridge	P	early	1	2018-2019	P2aRyan2018_S4_samtools_filtered.vcf	18µM
Westridge	Q	final	1	2017-2018	Q3_Ryanfinal2018_S16_samtools_filtered.vcf.annotated	144µM
Westridge	R	final	1	2017-2018	R3_Ryanfinal2018_S17_samtools_filtered.vcf.annotated	144µM
Westridge	S	final	1	2017-2018	S1_Ryanfinal2018_S21_samtools_filtered.vcf.annotated	144µM
Westridge	T	final	1	2017-2018	T1_Ryanfinal2018_S14_samtools_filtered.vcf.annotated	144µM
Westridge	T	final	1	2018-2019	T21_530_S36_samtools_filtered.vcf	36µM
Westridge	T	early	1	2018-2019	T2aRyan2018_S5_samtools_filtered.vcf	36µM
Westridge	W	final	1	2018-2019	W3_312_S39_comb_R1R2.RG.MD.realign.sort.bam	144µM
Westridge	W	early	1	2018-2019	W3cRyan2018_S6_samtools_filtered.vcf	144µM
Westridge	X	final	1	2017-2018	X1_Ryanfinal2018_S15_samtools_filtered.vcf.annotated	144µM
Westridge	Z	final	1	2017-2018	Z1Ryanfinal2018_S38_samtools_filtered.vcf	144µM

## Sheet: Table S5
SCHOOL	GROUP	TIMEPOINT	YEAR	sample_id	total	mean	%_bases_above_15
Moscow	2-11C	early	2018-2019	1_B9_S11	610833446	50.6	99.2
Moscow	3-10B	early	2018-2019	1_G12_S13	385543507	31.94	94.6
Moscow	1-11A	early	2018-2019	1_G4_S12	611541285	50.66	99
Moscow	4-10A	early	2018-2019	2_H8_S14	632242369	52.38	99.3
Moscow	5-2C	early	2018-2019	2_H9_S15	787377359	65.23	99.6
Moscow	6-3A	early	2018-2019	3_A1_S16	621915889	51.52	99.3
Moscow	8-5B	early	2018-2019	3_A7_S17	325570893	26.97	86.7
Moscow	9-7C	early	2018-2019	3_B10_S18	681758369	56.48	98.9
Moscow	10-19A	early	2018-2019	4_A2_S19	248417717	20.58	67.5
Westridge	A	early	2019-2020	1_A7_S59	430519831	35.66	97.5
Westridge	D	early	2019-2020	1_C7_S60	380009340	31.48	93.5
Westridge	I	early	2019-2020	1_D7_S61	448035037	37.12	96
Westridge	J	early	2019-2020	1_E7_S69	486621001	40.31	96.6
Westridge	M	early	2019-2020	1_H7_S64	561538763	46.52	98.9
Westridge	O	early	2017-2018	1B7_S21	770569297	63.83	98.8
Westridge	Z	early	2017-2018	1C3_S22	1138990525	94.36	99.7
Westridge	T	early	2017-2018	1D5_S23	1272800889	105.44	99.7
Westridge	R	early	2017-2018	1E2_S13	1197448676	99.2	99.6
Westridge	K	early	2017-2018	1G4_S26	816980749	67.68	99.2
Westridge	B	early	2017-2018	1H4_S27	946705621	78.43	99.3
Westridge	P	early	2019-2020	2_A1_S65	409558116	33.93	96.1
Westridge	R	early	2019-2020	2_B7_S67	489157460	40.52	98.4
Westridge	S	early	2019-2020	2_C4_S58	418096321	34.64	95
Westridge	S	early	2019-2020	2_C5_S57	577797729	47.87	99.3
Westridge	T	early	2019-2020	2_D7_S62	544874110	45.14	98.8
Westridge	W	early	2019-2020	2_E1_S68	562547855	46.6	98.9
Westridge	G	early	2017-2018	2B5_S28	423718297	35.1	92.2
Westridge	S	early	2017-2018	2C5_S29	767170105	63.55	99.1
Westridge	L	early	2017-2018	2D4_S30	822204590	68.11	99.3
Westridge	A	early	2017-2018	2E4_S31	964725673	79.92	99.5
Westridge	X	early	2017-2018	2F4_S32	917284548	75.99	99.5
Westridge	Q	early	2017-2018	2G11_S33	708172289	58.67	98.6
Westridge	M	early	2017-2018	2H11_S34	999999720	82.84	99.6
Westridge	A	final	2017-2018	A1Ryanfinal2018_S36	881885949	73.06	99.7
Westridge	B	final	2017-2018	B1Ryanfinal2018_S37	987737104	81.83	99.6
Westridge	B	final	2018-2019	B2_53019_S29	752001920	62.3	99.8
Westridge	B	early	2018-2019	B2cRyan2018_S1	1117319547	92.56	99.8
Westridge	G	final	2017-2018	C01_S1	525381228	43.52	98.2
Westridge	G	final	2017-2018	C02_S2	559252375	46.33	98.1
Westridge	S	final	2017-2018	C03_S3	822397176	68.13	99
Westridge	S	final	2017-2018	C04_S4	382464569	31.68	93.2
Westridge	Q	final	2017-2018	C05_S5	536884524	44.48	97.9
Westridge	Q	final	2017-2018	C06_S6	464544181	38.48	96.1
Westridge	L	final	2017-2018	C07_S7	146263348	12.12	21
Westridge	C	final	2018-2019	C08_S25	649324601	53.79	99
Westridge	C	final	2018-2019	C09_S26	896905514	74.3	99.6
Westridge	C	final	2018-2019	C1_53019_S27	672137907	55.68	99.8
Westridge	C	final	2017-2018	C1_Ryanfinal2018_S12	339142645	28.09	85.5
Westridge	C	final	2018-2019	C10_S27	1246804337	103.29	99.4
Westridge	A	final	2017-2018	C11_S28	720339406	59.67	98.1
Westridge	A	final	2017-2018	C12_S29	654830488	54.25	98.1
Westridge	X	final	2017-2018	C14_S30	843315186	69.86	99.4
Westridge	X	final	2017-2018	C16_S31	758161532	62.81	99.2
Westridge	M	final	2017-2018	C17_S49	670949481	55.58	98.9
Westridge	M	final	2017-2018	C18_S50	758989746	62.88	99.5
Westridge	P	final	2018-2019	C19_S51	766727256	63.52	98.8
Westridge	C	early	2018-2019	C1bRyan2018_S2	1230671885	101.95	99.8
Westridge	P	final	2018-2019	C20_S52	1034930048	85.73	99.7
Westridge	O	final	2017-2018	C21_S53	568271628	47.08	97.1
Westridge	O	final	2017-2018	C22_S54	809949113	67.1	99.5
Westridge	O	final	2017-2018	C23_S55	1758018383	145.64	99.8
Westridge	O	final	2017-2018	C24_S73	467182028	38.7	96.7
Westridge	Z	final	2017-2018	C25_S74	446008317	36.95	95.7
Westridge	Z	final	2017-2018	C26_S75	479288245	39.7	96.2
Westridge	T	final	2017-2018	C27_S76	448075107	37.12	94.8
Westridge	B	final	2018-2019	C29_S77	520105851	43.09	97.8
Westridge	B	final	2018-2019	C30_S78	549142686	45.49	98.6
Westridge	B	final	2018-2019	C31_S79	457477461	37.9	96.6
Westridge	C	final	2017-2018	C32_S97	1021842199	84.65	99.6
Westridge	C	final	2017-2018	C33_S98	960191996	79.54	99.6
Westridge	K	final	2017-2018	C34_S99	1265055319	104.8	97.1
Westridge	K	final	2017-2018	C35_S100	541066383	44.82	97.5
Westridge	T	final	2018-2019	C36_S101	1071751862	88.78	99.7
Westridge	B	final	2017-2018	C37_S102	650649944	53.9	99.3
Westridge	B	final	2017-2018	C38_S103	996394208	82.54	99.4
Westridge	W	final	2018-2019	C39_S121	697932928	57.82	98.8
Westridge	W	final	2018-2019	C40_S122	736626172	61.02	99.1
Westridge	G	final	2017-2018	G1_Ryanfinal2018_S18	428096872	35.46	93.4
Westridge	K	final	2017-2018	K1_Ryanfinal2018_S13	302406433	25.05	78.2
Westridge	K	early	2019-2020	K3a_S66	381739009	31.62	91.6
Westridge	L	final	2018-2019	L1_4_3_18_S10	249206686	20.64	77.7
Westridge	M	final	2018-2019	M1_41_S38	529459461	43.86	99.7
Westridge	M	early	2018-2019	M1cRyan2018_S3	956331711	79.22	99.7
Westridge	M	final	2017-2018	M3_Ryanfinal2018_S20	493592189	40.89	97.4
Westridge	O	final	2017-2018	O2_Ryanfinal2018_S19	453422915	37.56	95.3
Westridge	P	final	2018-2019	P2_53019_S28	685242742	56.77	99.8
Westridge	P	early	2018-2019	P2aRyan2018_S4	1244785313	103.12	99.8
Westridge	Q	final	2017-2018	Q3_Ryanfinal2018_S16	328225926	27.19	83.6
Westridge	R	final	2017-2018	R3_Ryanfinal2018_S17	450650479	37.33	96.1
Westridge	S	final	2017-2018	S1_Ryanfinal2018_S21	435786499	36.1	94.8
Westridge	T	final	2017-2018	T1_Ryanfinal2018_S14	299352665	24.8	74.3
Westridge	T	final	2018-2019	T21_530_S36	736293859	61	99.8
Westridge	T	early	2018-2019	T2aRyan2018_S5	1318560334	109.23	99.8
Westridge	W	final	2018-2019	W3_312_S39	551250524	45.67	99.8
Westridge	W	early	2018-2019	W3cRyan2018_S6	1232953140	102.14	99.8
Westridge	X	final	2017-2018	X1_Ryanfinal2018_S15	293720032	24.33	79
Westridge	Z	final	2017-2018	Z1Ryanfinal2018_S38	732935061	60.72	99
Westridge	L	early	2019-2020	1_G7	314710338	26.07	84
Westridge	C	early	2017-2018	1F5_S15	833906871	69.08	99.5

## Sheet: Table S6
CHROM	POS	REF	ALT	QUAL	INFO	ANNOTATION	REGION	GENE	PROTEIN	INDEPENDENT	STRAIN	PLOIDY	SCHOOL	GROUP	TIMEPOINT	CLONE	YEAR	SOURCE_FILE
chrII	724851	C	G	225	DP=28;VDB=0.00169721;SGB=-0.691153;MQSB=1;MQ0F=0;AC=2;AN=2;DP4=0,0,17,1;MQ=60	coding-nonsynonymous	YBR255W	MTC4	Y132*	yes	S288c	haploid	Moscow	1-11A	early	1	2018-2019	1_G4_S12_samtools_filtered.vcf
chrIX	195641	C	A	225	DP=39;VDB=0.160977;SGB=-0.692717;MQSB=1;MQ0F=0;AC=2;AN=2;DP4=0,0,17,6;MQ=60	coding-nonsynonymous	YIL089W	YIL089W	Q15K	yes	S288c	haploid	Moscow	1-11A	early	1	2018-2019	1_G4_S12_samtools_filtered.vcf
chrM	85640	CCTA	CCTATACTA	222	INDEL;IDV=155;IMF=0.665236;DP=233;VDB=4.58521e-07;SGB=-0.693147;MQSB=0.986211;MQ0F=0.00429185;ICB=1;HOB=0.5;AC=1;AN=2;DP4=59,97,66,11;MQ=58	coding-nonsynonymous	Q0297	Q0297	S29indel	yes	S288c	haploid	Moscow	1-11A	early	1	2018-2019	1_G4_S12_samtools_filtered.vcf
chrVII	471400	G	A	225	DP=46;VDB=0.942484;SGB=-0.693127;MQSB=1;MQ0F=0;AC=2;AN=2;DP4=0,0,23,10;MQ=60	coding-nonsynonymous	YGL013C	PDR1	T300I	no	S288c	haploid	Moscow	1-11A	early	1	2018-2019	1_G4_S12_samtools_filtered.vcf
chrXV	586868	G	C	225	DP=27;VDB=0.200879;SGB=-0.692067;MQSB=1;MQ0F=0;AC=2;AN=2;DP4=0,0,10,10;MQ=60	5'-upstream	YOR140W	SFL1	NA	yes	S288c	haploid	Moscow	1-11A	early	1	2018-2019	1_G4_S12_samtools_filtered.vcf
chrXVI	452468	T	G	225	DP=53;VDB=0.904259;SGB=-0.693139;MQSB=1;MQ0F=0;AC=2;AN=2;DP4=0,0,31,5;MQ=60	coding-nonsynonymous	YPL057C	SUR1	Y197S	yes	S288c	haploid	Moscow	1-11A	early	1	2018-2019	1_G4_S12_samtools_filtered.vcf
chrIV	439359	G	T	225	DP=11;VDB=0.0743943;SGB=-0.651104;MQSB=0.992367;MQ0F=0;AC=2;AN=2;DP4=0,0,4,4;MQ=60	coding-nonsynonymous	YDL007W	RPT2	*438L	yes	S288c	haploid	Moscow	10-19A	early	1	2018-2019	4_A2_S19_samtools_filtered.vcf
chrIV	1012249	A	C	225	DP=15;VDB=0.120448;SGB=-0.670168;MQSB=1.00775;MQ0F=0;AC=2;AN=2;DP4=0,0,6,4;MQ=60	5'-upstream	YDR275W	BSC2	NA	yes	S288c	haploid	Moscow	10-19A	early	1	2018-2019	4_A2_S19_samtools_filtered.vcf
chrVII	611152	T	C	228	DP=18;VDB=0.0475124;SGB=-0.680642;RPB=1;MQB=1;MQSB=1;BQB=1;MQ0F=0;AC=2;AN=2;DP4=1,0,9,3;MQ=60	coding-nonsynonymous	YGR060W	ERG25	S197P	yes	S288c	haploid	Moscow	10-19A	early	1	2018-2019	4_A2_S19_samtools_filtered.vcf
chrXI	59445	T	G	225	DP=15;VDB=0.697088;SGB=-0.676189;MQSB=1;MQ0F=0;AC=2;AN=2;DP4=0,0,8,3;MQ=60	coding-nonsynonymous	YKL203C	TOR2	L1305F	yes	S288c	haploid	Moscow	10-19A	early	1	2018-2019	4_A2_S19_samtools_filtered.vcf
chrXII	440510	C	T	225	DP=16;VDB=0.466689;SGB=-0.662043;MQSB=1;MQ0F=0;AC=2;AN=2;DP4=0,0,8,1;MQ=60	5'-upstream	YLR149C-A	YLR149C-A	NA	yes	S288c	haploid	Moscow	10-19A	early	1	2018-2019	4_A2_S19_samtools_filtered.vcf
chrXII	577651	T	C	225	DP=28;VDB=0.32044;SGB=-0.690438;MQSB=1;MQ0F=0;AC=2;AN=2;DP4=0,0,15,2;MQ=60	coding-nonsynonymous	YLR220W	CCC1	F276S	yes	S288c	haploid	Moscow	10-19A	early	1	2018-2019	4_A2_S19_samtools_filtered.vcf
chrXIII	209820	C	T	225	DP=24;VDB=0.237568;SGB=-0.688148;MQSB=1;MQ0F=0;AC=2;AN=2;DP4=0,0,9,6;MQ=60	coding-nonsynonymous	YML034W	SRC1	S99F	yes	S288c	haploid	Moscow	10-19A	early	1	2018-2019	4_A2_S19_samtools_filtered.vcf
chrXIII	503128	A	G	225	DP=20;VDB=0.881642;SGB=-0.686358;MQSB=1;MQ0F=0;AC=2;AN=2;DP4=0,0,12,2;MQ=60	intergenic	NA	NA	NA	yes	S288c	haploid	Moscow	10-19A	early	1	2018-2019	4_A2_S19_samtools_filtered.vcf
chrVII	471400	G	A	225	DP=46;VDB=0.4553;SGB=-0.69311;MQSB=1;MQ0F=0;AC=2;AN=2;DP4=0,0,24,7;MQ=60	coding-nonsynonymous	YGL013C	PDR1	T300I	no	S288c	haploid	Moscow	2-11C	early	1	2018-2019	1_B9_S11_samtools_filtered.vcf
chrXII	649011	C	G	225	DP=43;VDB=0.196725;SGB=-0.693054;MQSB=1;MQ0F=0;AC=2;AN=2;DP4=0,0,21,7;MQ=60	coding-nonsynonymous	YLR256W	HAP1	S866*	yes	S288c	haploid	Moscow	2-11C	early	1	2018-2019	1_B9_S11_samtools_filtered.vcf
chrXIII	719038	A	T	225	DP=36;VDB=0.998233;SGB=-0.692914;MQSB=1;MQ0F=0;AC=2;AN=2;DP4=0,0,17,8;MQ=60	coding-nonsynonymous	YMR224C	MRE11	F539Y	yes	S288c	haploid	Moscow	2-11C	early	1	2018-2019	1_B9_S11_samtools_filtered.vcf
chrXV	678376	T	C	225	DP=41;VDB=0.985263;SGB=-0.693054;MQSB=1;MQ0F=0;AC=2;AN=2;DP4=0,0,20,8;MQ=60	coding-nonsynonymous	YOR182C	RPS30B	K3E	yes	S288c	haploid	Moscow	2-11C	early	1	2018-2019	1_B9_S11_samtools_filtered.vcf
chrII	219922	C	T	225	DP=30;VDB=0.391429;SGB=-0.691153;MQSB=1;MQ0F=0;AC=2;AN=2;DP4=0,0,11,7;MQ=60	coding-nonsynonymous	YBL005W	PDR3	T818I	yes	S288c	haploid	Moscow	3-10B	early	1	2018-2019	1_G12_S13_samtools_filtered.vcf
chrVIII	185239	C	T	225	DP=56;VDB=0.159616;SGB=-0.693144;MQSB=1;MQ0F=0;AC=2;AN=2;DP4=0,0,21,18;MQ=60	coding-nonsynonymous	YHR039C	MSC7	G524D	yes	S288c	haploid	Moscow	3-10B	early	1	2018-2019	1_G12_S13_samtools_filtered.vcf
chrXIV	265321	G	A	225	DP=38;VDB=0.255068;SGB=-0.692562;MQSB=1;MQ0F=0;AC=2;AN=2;DP4=0,0,19,3;MQ=60	coding-nonsynonymous	YNL199C	GCR2	R404*	yes	S288c	haploid	Moscow	3-10B	early	1	2018-2019	1_G12_S13_samtools_filtered.vcf
chrVII	469723	G	T	225	DP=39;VDB=0.597867;SGB=-0.693021;MQSB=1;MQ0F=0;AC=2;AN=2;DP4=0,0,20,7;MQ=60	coding-nonsynonymous	YGL013C	PDR1	T859K	yes	S288c	haploid	Moscow	4-10A	early	1	2018-2019	2_H8_S14_samtools_filtered.vcf
chrX	35341	G	A	225	DP=40;VDB=0.933851;SGB=-0.693097;MQSB=1;MQ0F=0;AC=2;AN=2;DP4=0,0,16,14;MQ=60	coding-synonymous	YJL212C	OPT1	N303N	yes	S288c	haploid	Moscow	4-10A	early	1	2018-2019	2_H8_S14_samtools_filtered.vcf
chrXIV	405198	C	A	225	DP=57;VDB=0.982663;SGB=-0.693141;MQSB=1;MQ0F=0;AC=2;AN=2;DP4=0,0,27,10;MQ=60	coding-nonsynonymous	YNL118C	DCP2	G123C	yes	S288c	haploid	Moscow	4-10A	early	1	2018-2019	2_H8_S14_samtools_filtered.vcf
chrXVI	452682	A	C	225	DP=44;VDB=0.225708;SGB=-0.69312;MQSB=1;MQ0F=0;AC=2;AN=2;DP4=0,0,18,14;MQ=60	coding-nonsynonymous	YPL057C	SUR1	Y126D	yes	S288c	haploid	Moscow	4-10A	early	1	2018-2019	2_H8_S14_samtools_filtered.vcf
chrVII	471461	C	A	228	DP=81;VDB=0.985894;SGB=-0.693147;RPB=0.0226668;MQB=1;MQSB=1;BQB=0.120009;MQ0F=0;AC=2;AN=2;DP4=3,0,39,11;MQ=60	coding-nonsynonymous	YGL013C	PDR1	G280C	yes	S288c	haploid	Moscow	5-2C	early	1	2018-2019	2_H9_S15_samtools_filtered.vcf
chrVIII	196279	T	C	222	DP=103;VDB=0.689145;SGB=-0.69312;RPB=0.77073;MQB=1;MQSB=1;BQB=0.947617;MQ0F=0;ICB=1;HOB=0.5;AC=1;AN=2;DP4=21,12,17,15;MQ=60	coding-synonymous	YHR045W	YHR045W	D243D	yes	S288c	haploid	Moscow	6-3A	early	1	2018-2019	3_A1_S16_samtools_filtered.vcf
chrII	220311	G	A	225	DP=27;VDB=0.886815;SGB=-0.691153;MQSB=1;MQ0F=0;AC=2;AN=2;DP4=0,0,14,4;MQ=60	coding-nonsynonymous	YBL005W	PDR3	G948S	yes	S288c	haploid	Moscow	8-5B	early	1	2018-2019	3_A7_S17_samtools_filtered.vcf
chrIV	818762	T	C	225	DP=25;VDB=0.35515;SGB=-0.689466;MQSB=1;MQ0F=0;AC=2;AN=2;DP4=0,0,15,1;MQ=60	coding-synonymous	YDR179C	CSN9	L145L	yes	S288c	haploid	Moscow	8-5B	early	1	2018-2019	3_A7_S17_samtools_filtered.vcf
chrM	10879	TTATTTATATTTATATTTATA	TTATTTATATTTATA	222	INDEL;IDV=33;IMF=0.589286;DP=56;VDB=0.197991;SGB=-0.693097;MQSB=1;MQ0F=0;ICB=1;HOB=0.5;AC=1;AN=2;DP4=18,8,16,14;MQ=60	intergenic	NA	NA	NA	no	S288c	haploid	Moscow	8-5B	early	1	2018-2019	3_A7_S17_samtools_filtered.vcf
chrV	528861	C	T	225	DP=16;VDB=0.39524;SGB=-0.676189;MQSB=1;MQ0F=0;AC=2;AN=2;DP4=0,0,8,3;MQ=60	coding-nonsynonymous	YER171W	RAD3	R594C	yes	S288c	haploid	Moscow	8-5B	early	1	2018-2019	3_A7_S17_samtools_filtered.vcf
chrII	309308	C	G	228	DP=62;VDB=0.40228;SGB=-0.693141;RPB=1;MQB=1;MQSB=1;BQB=1;MQ0F=0;AC=2;AN=2;DP4=1,0,23,14;MQ=60	coding-nonsynonymous	YBR036C	CSG2	G336R	yes	S288c	haploid	Moscow	9-7C	early	1	2018-2019	3_B10_S18_samtools_filtered.vcf
chrVII	176650	G	T	225	DP=56;VDB=0.733921;SGB=-0.693136;MQSB=1;MQ0F=0;AC=2;AN=2;DP4=0,0,30,5;MQ=60	coding-nonsynonymous	YGL173C	XRN1	S1155*	yes	S288c	haploid	Moscow	9-7C	early	1	2018-2019	3_B10_S18_samtools_filtered.vcf
chrVII	471369	C	A	225	DP=48;VDB=0.943792;SGB=-0.69311;MQSB=1;MQ0F=0;AC=2;AN=2;DP4=0,0,22,9;MQ=60	coding-nonsynonymous	YGL013C	PDR1	R310S	yes	S288c	haploid	Moscow	9-7C	early	1	2018-2019	3_B10_S18_samtools_filtered.vcf
chrVIII	152867	C	T	222	DP=109;VDB=0.979905;SGB=-0.693143;RPB=0.671361;MQB=1;MQSB=1;BQB=0.149896;MQ0F=0;ICB=1;HOB=0.5;AC=1;AN=2;DP4=26,5,30,8;MQ=60	coding-nonsynonymous	YHR023W	MYO1	A401V	yes	S288c	haploid	Moscow	9-7C	early	1	2018-2019	3_B10_S18_samtools_filtered.vcf
chrXIII	410661	A	T	225	DP=32;VDB=0.00344224;SGB=-0.69168;MQSB=1;MQ0F=0;AC=2;AN=2;DP4=0,0,16,3;MQ=60	intergenic	NA		NA	yes	S288c	haploid	Moscow	9-7C	early	1	2018-2019	3_B10_S18_samtools_filtered.vcf
chrXIII	471734	C	T	225	DP=54;VDB=0.383302;SGB=-0.69311;MQSB=1;MQ0F=0;AC=2;AN=2;DP4=0,0,24,7;MQ=60	coding-nonsynonymous	YMR102C	YMR102C	V207I	yes	S288c	haploid	Moscow	9-7C	early	1	2018-2019	3_B10_S18_samtools_filtered.vcf
chrII	220031	A	T	225	DP=47;VDB=0.980736;SGB=-0.693021;MQSB=1;MQ0F=0;AC=2;AN=2;DP4=0,0,21,6;MQ=60	coding-nonsynonymous	YBL005W	PDR3	K854N	yes	S288c	haploid	Westridge	A	early	1	2017-2018	2E4_S31_samtools_filtered.vcf.annotated
chrII	627704	G	A	225	DP=120;VDB=0.999997;SGB=-0.693147;MQSB=1;MQ0F=0;AC=2;AN=2;DP4=0,0,50,24;MQ=60	coding-nonsynonymous	YBR202W	MCM7	A645T	yes	S288c	haploid	Westridge	A	early	1	2017-2018	2E4_S31_samtools_filtered.vcf.annotated
chrIV	157691	C	G	225	DP=68;VDB=0.104683;SGB=-0.693144;MQSB=1;MQ0F=0;AC=2;AN=2;DP4=0,0,29,10;MQ=60	coding-nonsynonymous	YDL170W	UGA3	F458L	yes	S288c	haploid	Westridge	A	early	1	2017-2018	2E4_S31_samtools_filtered.vcf.annotated
chrIV	1474988	C	G	225	DP=90;VDB=0.203053;SGB=-0.693147;MQSB=1;MQ0F=0;AC=2;AN=2;DP4=0,0,41,6;MQ=60	coding-nonsynonymous	YDR516C	EMI2	A497P	yes	S288c	haploid	Westridge	A	early	1	2017-2018	2E4_S31_samtools_filtered.vcf.annotated
chrXVI	50350	G	C	225	DP=53;VDB=0.988632;SGB=-0.69311;MQSB=1;MQ0F=0;AC=2;AN=2;DP4=0,0,24,7;MQ=60	coding-nonsynonymous	YPL260W	CUB1	E350Q	yes	S288c	haploid	Westridge	A	early	1	2017-2018	2E4_S31_samtools_filtered.vcf.annotated
chrIV	419117	T	G	225	DP=48;VDB=0.574635;SGB=-0.693127;MQSB=1;MQ0F=0;AC=2;AN=2;DP4=0,0,20,13;MQ=60	coding-nonsynonymous	YDL019C	OSH2	N800H	no	S288c	haploid	Westridge	A	final	1	2017-2018	A1Ryanfinal2018_S36_samtools_filtered.vcf
chrIV	892410	G	A	225	DP=64;VDB=0.783233;SGB=-0.693147;MQSB=1;MQ0F=0;AC=2;AN=2;DP4=0,0,35,13;MQ=60	coding-nonsynonymous	YDR213W	UPC2	G887D	no	S288c	haploid	Westridge	A	final	1	2017-2018	A1Ryanfinal2018_S36_samtools_filtered.vcf
chrIV	1461327	G	C	225	DP=68;VDB=0.999997;SGB=-0.693147;MQSB=1;MQ0F=0;AC=2;AN=2;DP4=0,0,31,20;MQ=60	coding-nonsynonymous	YDR506C	GMC1	N76K	no	S288c	haploid	Westridge	A	final	1	2017-2018	A1Ryanfinal2018_S36_samtools_filtered.vcf
chrVII	470845	G	C	225	DP=41;VDB=0.656039;SGB=-0.69311;MQSB=1;MQ0F=0;AC=2;AN=2;DP4=0,0,11,20;MQ=60	coding-nonsynonymous	YGL013C	PDR1	S485W	no	S288c	haploid	Westridge	A	final	1	2017-2018	A1Ryanfinal2018_S36_samtools_filtered.vcf
chrVII	611240	C	A	228	DP=60;VDB=0.980032;SGB=-0.693146;RPB=1;MQB=1;MQSB=1;BQB=1;MQ0F=0;AC=2;AN=2;DP4=1,0,35,8;MQ=60	coding-nonsynonymous	YGR060W	ERG25	T226N	no	S288c	haploid	Westridge	A	final	1	2017-2018	A1Ryanfinal2018_S36_samtools_filtered.vcf
chrXI	619506	A	G	228	DP=110;VDB=0.174425;SGB=-0.693147;RPB=1;MQB=1;MQSB=1;BQB=1;MQ0F=0;AC=2;AN=2;DP4=1,0,62,17;MQ=60	intergenic	NA	NA	NA	no	S288c	haploid	Westridge	A	final	1	2017-2018	A1Ryanfinal2018_S36_samtools_filtered.vcf
chrXII	649144	C	G	225	DP=60;VDB=0.0346967;SGB=-0.693147;MQSB=1;MQ0F=0;AC=2;AN=2;DP4=0,0,27,21;MQ=60	coding-nonsynonymous	YLR256W	HAP1	Y910*	no	S288c	haploid	Westridge	A	final	1	2017-2018	A1Ryanfinal2018_S36_samtools_filtered.vcf
chrXIV	405266	T	A	225	DP=70;VDB=0.30118;SGB=-0.693147;MQSB=1;MQ0F=0;AC=2;AN=2;DP4=0,0,36,15;MQ=60	coding-nonsynonymous	YNL118C	DCP2	K100M	no	S288c	haploid	Westridge	A	final	1	2017-2018	A1Ryanfinal2018_S36_samtools_filtered.vcf
chrXVI	743251	A	T	225	DP=49;VDB=0.112186;SGB=-0.693145;MQSB=1;MQ0F=0;AC=2;AN=2;DP4=0,0,22,18;MQ=60	coding-synonymous	YPR108W	RPN7	L266L	no	S288c	haploid	Westridge	A	final	1	2017-2018	A1Ryanfinal2018_S36_samtools_filtered.vcf
chrXVI	798288	C	T	225	DP=87;VDB=0.00976327;SGB=-0.693147;MQSB=1;MQ0F=0;AC=2;AN=2;DP4=0,0,35,23;MQ=60	coding-synonymous	YPR134W	MSS18	L80L	no	S288c	haploid	Westridge	A	final	1	2017-2018	A1Ryanfinal2018_S36_samtools_filtered.vcf
chrIV	419117	T	G	225	DP=40;VDB=0.544236;SGB=-0.693144;MQSB=1;MQ0F=0;AC=2;AN=2;DP4=0,0,9,30;MQ=60	coding-nonsynonymous	YDL019C	OSH2	N800H	no	S288c	haploid	Westridge	A	final	2	2017-2018	C11_2018_A1
chrIV	892410	G	A	225	DP=36;VDB=0.801691;SGB=-0.693139;MQSB=1;MQ0F=0;AC=2;AN=2;DP4=0,0,12,24;MQ=60	coding-nonsynonymous	YDR213W	UPC2	G887D	no	S288c	haploid	Westridge	A	final	2	2017-2018	C11_2018_A1
chrIV	1461327	G	C	225	DP=78;VDB=0.147313;SGB=-0.693147;MQSB=1;MQ0F=0;AC=2;AN=2;DP4=0,0,37,36;MQ=60	coding-nonsynonymous	YDR506C	GMC1	N76K	no	S288c	haploid	Westridge	A	final	2	2017-2018	C11_2018_A1
chrV	144482	C	T	225	DP=50;VDB=0.998139;SGB=-0.693147;MQSB=1;MQ0F=0;AC=2;AN=2;DP4=0,0,34,16;MQ=60	coding-synonymous	YEL006W	YEA6	S52S	yes	S288c	haploid	Westridge	A	final	2	2017-2018	C11_2018_A1
chrVII	470845	G	C	225	DP=52;VDB=0.000177246;SGB=-0.693147;MQSB=1;MQ0F=0;AC=2;AN=2;DP4=0,0,22,30;MQ=60	coding-nonsynonymous	YGL013C	PDR1	S485W	no	S288c	haploid	Westridge	A	final	2	2017-2018	C11_2018_A1
chrVII	611240	C	A	228	DP=47;VDB=0.947424;SGB=-0.693147;RPB=1;MQB=1;MQSB=1;BQB=1;MQ0F=0;AC=2;AN=2;DP4=0,1,22,23;MQ=60	coding-nonsynonymous	YGR060W	ERG25	T226N	no	S288c	haploid	Westridge	A	final	2	2017-2018	C11_2018_A1
chrXI	619506	A	G	225	DP=43;VDB=0.99993;SGB=-0.693145;MQSB=1;MQ0F=0;AC=2;AN=2;DP4=0,0,19,22;MQ=60	intergenic	NA	NA	NA	no	S288c	haploid	Westridge	A	final	2	2017-2018	C11_2018_A1
chrXII	649144	C	G	225	DP=51;VDB=0.000604103;SGB=-0.693147;MQSB=1;MQ0F=0;AC=2;AN=2;DP4=0,0,30,20;MQ=60	coding-nonsynonymous	YLR256W	HAP1	Y910*	no	S288c	haploid	Westridge	A	final	2	2017-2018	C11_2018_A1
chrXIV	405266	T	A	228	DP=37;VDB=0.481905;SGB=-0.693139;RPB=1;MQB=1;MQSB=1;BQB=1;MQ0F=0;AC=2;AN=2;DP4=1,0,24,12;MQ=60	coding-nonsynonymous	YNL118C	DCP2	K100M	no	S288c	haploid	Westridge	A	final	2	2017-2018	C11_2018_A1
chrXVI	743251	A	T	225	DP=33;VDB=0.123543;SGB=-0.693127;MQSB=1;MQ0F=0;AC=2;AN=2;DP4=0,0,21,12;MQ=60	coding-synonymous	YPR108W	RPN7	L266L	no	S288c	haploid	Westridge	A	final	2	2017-2018	C11_2018_A1
chrXVI	798288	C	T	225	DP=56;VDB=0.734636;SGB=-0.693147;MQSB=1;MQ0F=0;AC=2;AN=2;DP4=0,0,35,20;MQ=60	coding-synonymous	YPR134W	MSS18	L80L	no	S288c	haploid	Westridge	A	final	2	2017-2018	C11_2018_A1
chrII	219950	G	C	225	DP=27;VDB=0.996773;SGB=-0.693021;MQSB=1;MQ0F=0;AC=2;AN=2;DP4=0,0,21,6;MQ=60	coding-nonsynonymous	YBL005W	PDR3	L827F	yes	S288c	haploid	Westridge	A	final	3	2017-2018	C12_2018_A3
chrII	309445	G	T	228	DP=62;VDB=1;SGB=-0.693147;RPB=1;MQB=1;MQSB=1;BQB=1;MQ0F=0;AC=2;AN=2;DP4=0,1,29,31;MQ=60	coding-nonsynonymous	YBR036C	CSG2	A290D	yes	S288c	haploid	Westridge	A	final	3	2017-2018	C12_2018_A3
chrIII	316448	G	T	228	DP=66;VDB=0.00277936;SGB=-0.693147;RPB=1;MQB=1;MQSB=0.00163714;BQB=1;MQ0F=0;AC=2;AN=2;DP4=0,1,7,58;MQ=56	telomere	TEL03R	TEL03R	NA	yes	S288c	haploid	Westridge	A	final	3	2017-2018	C12_2018_A3
chrIV	1263607	T	A	228	DP=30;VDB=0.0673016;SGB=-0.693079;RPB=1;MQB=1;MQSB=1;BQB=1;MQ0F=0;AC=2;AN=2;DP4=0,1,14,15;MQ=59	coding-nonsynonymous	YDR395W	SXM1	L95*	yes	S288c	haploid	Westridge	A	final	3	2017-2018	C12_2018_A3
chrV	55140	G	A	225	DP=61;VDB=0.560553;SGB=-0.693147;MQSB=1;MQ0F=0;AC=2;AN=2;DP4=0,0,15,46;MQ=60	coding-synonymous	YEL053C	MAK10	Y321Y	yes	S288c	haploid	Westridge	A	final	3	2017-2018	C12_2018_A3
chrXII	954026	C	T	225	DP=69;VDB=0.0128922;SGB=-0.693147;MQSB=1;MQ0F=0;AC=2;AN=2;DP4=0,0,40,27;MQ=60	coding-nonsynonymous	YLR414C	PUN1	C40Y	yes	S288c	haploid	Westridge	A	final	3	2017-2018	C12_2018_A3
chrXIV	404873	A	G	225	DP=47;VDB=0.991351;SGB=-0.693147;MQSB=1;MQ0F=0;AC=2;AN=2;DP4=0,0,32,15;MQ=60	coding-nonsynonymous	YNL118C	DCP2	L231S	yes	S288c	haploid	Westridge	A	final	3	2017-2018	C12_2018_A3
chrM	35255	A	T	183	DP=18;VDB=1.60792e-08;SGB=-0.688148;RPB=0.893793;MQB=0.984335;MQSB=0.938795;BQB=0.495715;MQ0F=0;AC=2;AN=2;DP4=0,3,8,7;MQ=45	intergenic	NA	NA	NA	yes	S288c	haploid	Westridge	B	early	1	2017-2018	1H4_S27_samtools_filtered.vcf.annotated
chrVII	470021	C	G	225	DP=52;VDB=0.0532087;SGB=-0.693021;MQSB=1;MQ0F=0;AC=2;AN=2;DP4=0,0,25,2;MQ=60	coding-nonsynonymous	YGL013C	PDR1	V760L	no	S288c	haploid	Westridge	B	early	1	2017-2018	1H4_S27_samtools_filtered.vcf.annotated
chrXII	412961	G	GTCACTTTACGATTC	221	INDEL;IDV=1;IMF=0.0131579;DP=76;VDB=0.437786;SGB=-0.693136;MQSB=1;MQ0F=0;ICB=1;HOB=0.5;AC=1;AN=2;DP4=19,22,22,13;MQ=60	intergenic	NA	NA	NA	yes	S288c	haploid	Westridge	B	early	1	2017-2018	1H4_S27_samtools_filtered.vcf.annotated
chrXII	460262	GTATATAT	GTATATATAT	222	INDEL;IDV=116;IMF=0.467742;DP=248;VDB=1;SGB=-0.693147;MQSB=0.972457;MQ0F=0;ICB=1;HOB=0.5;AC=1;AN=2;DP4=93,37,111,7;MQ=59	rRNA	NTS1-2	NTS1-2	NA	yes	S288c	haploid	Westridge	B	early	1	2017-2018	1H4_S27_samtools_filtered.vcf.annotated
chrXIII	691990	C	A	228	DP=77;VDB=0.0226262;SGB=-0.693145;RPB=1;MQB=1;MQSB=1;BQB=1;MQ0F=0;AC=2;AN=2;DP4=1,0,35,6;MQ=60	coding-nonsynonymous	YMR212C	EFR3	A352S	yes	S288c	haploid	Westridge	B	early	1	2017-2018	1H4_S27_samtools_filtered.vcf.annotated
chrXVI	452480	C	T	225	DP=61;VDB=0.999986;SGB=-0.693141;MQSB=1;MQ0F=0;AC=2;AN=2;DP4=0,0,30,7;MQ=60	coding-nonsynonymous	YPL057C	SUR1	W193*	no	S288c	haploid	Westridge	B	early	1	2017-2018	1H4_S27_samtools_filtered.vcf.annotated
chrIII	37788	CATATATATA	CATATATATATA	228	INDEL;IDV=21;IMF=0.875;DP=24;VDB=0.982683;SGB=-0.691153;MQSB=1;MQ0F=0;AC=2;AN=2;DP4=1,5,11,7;MQ=60	intergenic	NA	NA	NA	yes	S288c	haploid	Westridge	B	final	1	2017-2018	B1Ryanfinal2018_S37_samtools_filtered.vcf
chrIII	42004	TCAAAAA	TA	163	INDEL;IDV=7;IMF=0.101449;DP=69;VDB=0.00010256;SGB=-0.693079;MQSB=0.993019;MQ0F=0;ICB=1;HOB=0.5;AC=1;AN=2;DP4=26,14,26,3;MQ=59	5'-upstream	YCL048W	SPS22	NA	yes	S288c	haploid	Westridge	B	final	1	2017-2018	B1Ryanfinal2018_S37_samtools_filtered.vcf
chrIV	88608	G	C	225	DP=46;VDB=0.33825;SGB=-0.693136;MQSB=1;MQ0F=0;AC=2;AN=2;DP4=0,0,24,11;MQ=60	coding-nonsynonymous	YDL207W	GLE1	A121P	yes	S288c	haploid	Westridge	B	final	1	2017-2018	B1Ryanfinal2018_S37_samtools_filtered.vcf
chrIV	1471484	CATATATATAT	CATATATATATATAT	222	INDEL;IDV=14;IMF=0.4;DP=35;VDB=0.156635;SGB=-0.686358;MQSB=1;MQ0F=0;ICB=1;HOB=0.5;AC=1;AN=2;DP4=7,14,7,7;MQ=60	intergenic	NA	NA	NA	yes	S288c	haploid	Westridge	B	final	1	2017-2018	B1Ryanfinal2018_S37_samtools_filtered.vcf
chrVII	26414	G	C	225	DP=65;VDB=0.276306;SGB=-0.693147;MQSB=1;MQ0F=0;AC=2;AN=2;DP4=0,0,34,12;MQ=60	coding-synonymous	YGL252C	RTG2	S357S	yes	S288c	haploid	Westridge	B	final	1	2017-2018	B1Ryanfinal2018_S37_samtools_filtered.vcf
chrVII	471383	A	G	225	DP=51;VDB=0.766625;SGB=-0.693143;MQSB=1;MQ0F=0;AC=2;AN=2;DP4=0,0,24,14;MQ=60	coding-nonsynonymous	YGL013C	PDR1	Y306H	yes	S288c	haploid	Westridge	B	final	1	2017-2018	B1Ryanfinal2018_S37_samtools_filtered.vcf
chrVII	482444	C	A	225	DP=27;VDB=0.307502;SGB=-0.692562;MQSB=1;MQ0F=0;AC=2;AN=2;DP4=0,0,16,6;MQ=60	coding-nonsynonymous	YGL008C	PMA1	V75F	yes	S288c	haploid	Westridge	B	final	1	2017-2018	B1Ryanfinal2018_S37_samtools_filtered.vcf
chrVII	544446	A	G	225	DP=81;VDB=0.000120799;SGB=-0.693147;MQSB=1;MQ0F=0;AC=2;AN=2;DP4=0,0,43,14;MQ=60	intergenic	NA	NA	NA	yes	S288c	haploid	Westridge	B	final	1	2017-2018	B1Ryanfinal2018_S37_samtools_filtered.vcf
chrVII	611318	G	T	225	DP=99;VDB=0.000621227;SGB=-0.693147;MQSB=1;MQ0F=0;AC=2;AN=2;DP4=0,0,50,14;MQ=60	coding-nonsynonymous	YGR060W	ERG25	W252L	yes	S288c	haploid	Westridge	B	final	1	2017-2018	B1Ryanfinal2018_S37_samtools_filtered.vcf
chrXII	375309	C	T	225	DP=15;VDB=7.20106e-05;SGB=-0.686358;MQSB=0.980199;MQ0F=0;AC=2;AN=2;DP4=0,0,5,9;MQ=55	coding-nonsynonymous	YLR114C	AVL9	G644S	yes	S288c	haploid	Westridge	B	final	1	2017-2018	B1Ryanfinal2018_S37_samtools_filtered.vcf
chrXII	827963	CATATATATATATA	CATATATATATATATATA	222	INDEL;IDV=24;IMF=0.328767;DP=73;VDB=0.998912;SGB=-0.692717;MQSB=1;MQ0F=0;ICB=1;HOB=0.5;AC=1;AN=2;DP4=14,36,15,8;MQ=60	5'-upstream	YLR348C	DIC1	NA	yes	S288c	haploid	Westridge	B	final	1	2017-2018	B1Ryanfinal2018_S37_samtools_filtered.vcf
chrXII	829417	AT	ATGT	222	INDEL;IDV=47;IMF=0.79661;DP=59;VDB=1;SGB=-0.693079;MQSB=1;MQ0F=0;ICB=1;HOB=0.5;AC=1;AN=2;DP4=3,27,17,12;MQ=60	intergenic	NA	NA	NA	yes	S288c	haploid	Westridge	B	final	1	2017-2018	B1Ryanfinal2018_S37_samtools_filtered.vcf
chrXIII	192005	TTTTTTTT	TTTTTTTTTTTTTTTCATTTTTTT	222	INDEL;IDV=20;IMF=0.434783;DP=46;VDB=0.999963;SGB=-0.692067;MQSB=0.0195623;MQ0F=0.152174;ICB=1;HOB=0.5;AC=1;AN=2;DP4=14,12,0,20;MQ=41	intergenic	NA	NA	NA	yes	S288c	haploid	Westridge	B	final	1	2017-2018	B1Ryanfinal2018_S37_samtools_filtered.vcf
chrXV	572428	T	G	225	DP=54;VDB=0.463849;SGB=-0.693145;MQSB=1;MQ0F=0;AC=2;AN=2;DP4=0,0,27,13;MQ=60	coding-nonsynonymous	YOR131C	YOR131C	K137N	yes	S288c	haploid	Westridge	B	final	1	2017-2018	B1Ryanfinal2018_S37_samtools_filtered.vcf
chrXV	594565	A	G	225	DP=197;VDB=0.99964;SGB=-0.693147;MQSB=1;MQ0F=0;AC=2;AN=2;DP4=0,0,100,31;MQ=60	intergenic	NA	NA	NA	yes	S288c	haploid	Westridge	B	final	1	2017-2018	B1Ryanfinal2018_S37_samtools_filtered.vcf
chrXV	611355	A	T	228	DP=95;VDB=0.749597;SGB=-0.693147;RPB=1;MQB=1;MQSB=1;BQB=1;MQ0F=0;AC=2;AN=2;DP4=1,0,40,30;MQ=60	coding-nonsynonymous	YOR149C	SMP3	Y12N	yes	S288c	haploid	Westridge	B	final	1	2017-2018	B1Ryanfinal2018_S37_samtools_filtered.vcf
chrXVI	680799	A	T	225	DP=94;VDB=5.5706e-16;SGB=-0.693147;MQSB=1;MQ0F=0;AC=2;AN=2;DP4=0,0,33,30;MQ=60	coding-nonsynonymous	YPR065W	ROX1	*369C	yes	S288c	haploid	Westridge	B	final	1	2017-2018	B1Ryanfinal2018_S37_samtools_filtered.vcf
chrII	38157	G	A	225	DP=39;VDB=0.94269;SGB=-0.693144;MQSB=1;MQ0F=0;AC=2;AN=2;DP4=0,0,18,21;MQ=60	coding-nonsynonymous	YBL099W	ATP1	G369S	yes	S288c	haploid	Westridge	B	final	2	2017-2018	C37_2018_B2
chrII	221288	AGTGT	AGT	228	INDEL;IDV=41;IMF=0.953488;DP=43;VDB=0.00906657;SGB=-0.693144;MQSB=0.000784864;MQ0F=0;AC=2;AN=2;DP4=1,3,29,10;MQ=31	5'-upstream	YBL005W-A	YBL005W-A	NA	yes	S288c	haploid	Westridge	B	final	2	2017-2018	C37_2018_B2
chrII	310279	A	T	225	DP=40;VDB=0.860191;SGB=-0.693145;MQSB=1;MQ0F=0;AC=2;AN=2;DP4=0,0,19,21;MQ=60	coding-nonsynonymous	YBR036C	CSG2	I12K	yes	S288c	haploid	Westridge	B	final	2	2017-2018	C37_2018_B2
chrIII	84780	A	T	225	DP=39;VDB=7.82642e-09;SGB=-0.693144;MQSB=0.790743;MQ0F=0;AC=2;AN=2;DP4=0,0,16,23;MQ=58	intergenic	NA	NA	NA	yes	S288c	haploid	Westridge	B	final	2	2017-2018	C37_2018_B2
chrIII	231198	A	T	228	DP=37;VDB=0.999987;SGB=-0.693136;RPB=0.785714;MQB=1;MQSB=1;BQB=0.171429;MQ0F=0;AC=2;AN=2;DP4=2,0,21,14;MQ=60	intergenic	NA	NA	NA	yes	S288c	haploid	Westridge	B	final	2	2017-2018	C37_2018_B2
chrIV	95781	G	A	225	DP=29;VDB=0.921737;SGB=-0.693079;MQSB=1;MQ0F=0;AC=2;AN=2;DP4=0,0,20,9;MQ=60	coding-nonsynonymous	YDL204W	RTN2	A393T	yes	S288c	haploid	Westridge	B	final	2	2017-2018	C37_2018_B2
chrIV	171366	A	G	225	DP=36;VDB=0.811762;SGB=-0.693136;MQSB=1;MQ0F=0;AC=2;AN=2;DP4=0,0,16,19;MQ=60	coding-nonsynonymous	YDL160C	DHH1	C189R	yes	S288c	haploid	Westridge	B	final	2	2017-2018	C37_2018_B2
chrIV	697722	G	C	225	DP=47;VDB=0.958949;SGB=-0.693147;MQSB=1;MQ0F=0;AC=2;AN=2;DP4=0,0,23,23;MQ=60	coding-nonsynonymous	YDR122W	KIN1	G1008A	yes	S288c	haploid	Westridge	B	final	2	2017-2018	C37_2018_B2
chrIV	741458	G	A	225	DP=53;VDB=0.682258;SGB=-0.693147;MQSB=1;MQ0F=0;AC=2;AN=2;DP4=0,0,21,30;MQ=60	coding-nonsynonymous	YDR142C	PEX7	S48L	yes	S288c	haploid	Westridge	B	final	2	2017-2018	C37_2018_B2
chrIV	783598	G	A	225	DP=46;VDB=0.748472;SGB=-0.693147;MQSB=0.973548;MQ0F=0;AC=2;AN=2;DP4=0,0,21,25;MQ=59	coding-synonymous	YDR164C	SEC1	A206A	yes	S288c	haploid	Westridge	B	final	2	2017-2018	C37_2018_B2
chrIV	864219	A	G	225	DP=39;VDB=0.173082;SGB=-0.693143;MQSB=1;MQ0F=0;AC=2;AN=2;DP4=0,0,18,20;MQ=60	coding-synonymous	YDR206W	EBS1	Q722Q	yes	S288c	haploid	Westridge	B	final	2	2017-2018	C37_2018_B2
chrIV	1054509	C	G	225	DP=49;VDB=0.997599;SGB=-0.693147;MQSB=1;MQ0F=0;AC=2;AN=2;DP4=0,0,18,30;MQ=60	coding-nonsynonymous	YDR295C	HDA2	A47P	yes	S288c	haploid	Westridge	B	final	2	2017-2018	C37_2018_B2
chrIX	219500	T	C	216	DP=50;VDB=0.986533;SGB=-0.692717;RPB=0.704485;MQB=1;MQSB=1;BQB=0.833552;MQ0F=0;ICB=1;HOB=0.5;AC=1;AN=2;DP4=9,18,14,9;MQ=60	coding-nonsynonymous	YIL075C	RPN2	K401E	yes	S288c	haploid	Westridge	B	final	2	2017-2018	C37_2018_B2
chrM	82507	T	A	225	DP=13;VDB=0.162966;SGB=-0.670168;MQSB=1.00775;MQ0F=0;AC=2;AN=2;DP4=0,0,4,6;MQ=60	intergenic	NA	NA	NA	yes	S288c	haploid	Westridge	B	final	2	2017-2018	C37_2018_B2
chrV	153748	G	A	222	DP=58;VDB=0.0329154;SGB=-0.693054;RPB=0.745628;MQB=1;MQSB=1;BQB=0.651439;MQ0F=0;ICB=1;HOB=0.5;AC=1;AN=2;DP4=9,20,12,16;MQ=60	coding-nonsynonymous	YER001W	MNN1	V77M	yes	S288c	haploid	Westridge	B	final	2	2017-2018	C37_2018_B2
chrVI	48357	G	A	225	DP=76;VDB=0.698378;SGB=-0.693147;MQSB=1;MQ0F=0;AC=2;AN=2;DP4=0,0,34,41;MQ=60	intergenic	NA	NA	NA	yes	S288c	haploid	Westridge	B	final	2	2017-2018	C37_2018_B2
chrVI	211342	C	T	225	DP=94;VDB=0.0576127;SGB=-0.693147;MQSB=1;MQ0F=0;AC=2;AN=2;DP4=0,0,28,66;MQ=60	coding-synonymous	YFR029W	PTR3	L136L	yes	S288c	haploid	Westridge	B	final	2	2017-2018	C37_2018_B2
chrVII	191065	TGGCGATGTAATTTATTAGACGGCG	TGGCGATGTAATTTATTAGACGGCGATGTAATTTATTAGACGGCG	222	INDEL;IDV=13;IMF=0.333333;DP=39;VDB=0.628134;SGB=-0.688148;MQSB=1;MQ0F=0;ICB=1;HOB=0.5;AC=1;AN=2;DP4=11,13,7,8;MQ=60	5'-upstream	YGL166W	CUP2	NA	yes	S288c	haploid	Westridge	B	final	2	2017-2018	C37_2018_B2
chrVII	255903	A	T	225	DP=59;VDB=0.0293962;SGB=-0.693147;MQSB=1;MQ0F=0;AC=2;AN=2;DP4=0,0,25,34;MQ=60	coding-nonsynonymous	YGL134W	PCL10	S81C	yes	S288c	haploid	Westridge	B	final	2	2017-2018	C37_2018_B2
chrVII	469993	A	C	225	DP=36;VDB=0.146158;SGB=-0.693139;MQSB=1;MQ0F=0;AC=2;AN=2;DP4=0,0,14,22;MQ=60	coding-nonsynonymous	YGL013C	PDR1	F769C	yes	S288c	haploid	Westridge	B	final	2	2017-2018	C37_2018_B2
chrVII	611029	C	G	228	DP=47;VDB=0.597412;SGB=-0.693147;RPB=1;MQB=1;MQSB=1;BQB=1;MQ0F=0;AC=2;AN=2;DP4=1,0,18,28;MQ=60	coding-nonsynonymous	YGR060W	ERG25	H156D	yes	S288c	haploid	Westridge	B	final	2	2017-2018	C37_2018_B2
chrVII	682258	G	C	228	DP=39;VDB=0.864096;SGB=-0.693143;RPB=1;MQB=1;MQSB=1;BQB=1;MQ0F=0;AC=2;AN=2;DP4=0,1,17,21;MQ=60	intergenic	NA	NA	NA	yes	S288c	haploid	Westridge	B	final	2	2017-2018	C37_2018_B2
chrVII	930044	C	T	225	DP=42;VDB=0.685672;SGB=-0.693145;MQSB=1;MQ0F=0;AC=2;AN=2;DP4=0,0,23,18;MQ=60	coding-synonymous	YGR217W	CCH1	G1783G	yes	S288c	haploid	Westridge	B	final	2	2017-2018	C37_2018_B2
chrVII	995981	G	A	225	DP=44;VDB=0.865689;SGB=-0.693146;MQSB=1;MQ0F=0;AC=2;AN=2;DP4=0,0,19,24;MQ=60	coding-nonsynonymous	YGR251W	NOP19	G115R	yes	S288c	haploid	Westridge	B	final	2	2017-2018	C37_2018_B2
chrVIII	438546	G	A	222	DP=76;VDB=0.974561;SGB=-0.693146;RPB=0.20488;MQB=1;MQSB=1;BQB=0.376002;MQ0F=0;ICB=1;HOB=0.5;AC=1;AN=2;DP4=25,6,28,16;MQ=60	coding-nonsynonymous	YHR166C	CDC23	H169Y	yes	S288c	haploid	Westridge	B	final	2	2017-2018	C37_2018_B2
chrVIII	499958	C	T	225	DP=104;VDB=0.257164;SGB=-0.693147;MQSB=1;MQ0F=0;AC=2;AN=2;DP4=0,0,66,35;MQ=60	coding-nonsynonymous	YHR201C	PPX1	E396K	yes	S288c	haploid	Westridge	B	final	2	2017-2018	C37_2018_B2
chrVIII	511255	C	T	225	DP=84;VDB=0.0119285;SGB=-0.693147;MQSB=1;MQ0F=0;AC=2;AN=2;DP4=0,0,16,68;MQ=60	coding-synonymous	YHR205W	SCH9	F631F	yes	S288c	haploid	Westridge	B	final	2	2017-2018	C37_2018_B2
chrVIII	524447	C	G	225	DP=63;VDB=0.283003;SGB=-0.693147;MQSB=1;MQ0F=0;AC=2;AN=2;DP4=0,0,26,36;MQ=60	intergenic	NA	NA	NA	yes	S288c	haploid	Westridge	B	final	2	2017-2018	C37_2018_B2
chrX	117611	A	G	225	DP=78;VDB=0.987274;SGB=-0.693147;MQSB=0.992095;MQ0F=0;AC=2;AN=2;DP4=0,0,54,22;MQ=59	coding-nonsynonymous	YJL161W	FMP33	I123V	yes	S288c	haploid	Westridge	B	final	2	2017-2018	C37_2018_B2
chrXI	560423	A	C	139	DP=36;VDB=0.925504;SGB=-0.680642;RPB=0.68343;MQB=1;MQSB=1;BQB=0.84161;MQ0F=0;ICB=1;HOB=0.5;AC=1;AN=2;DP4=16,8,7,5;MQ=60	coding-nonsynonymous	YKR062W	TFA2	K253T	yes	S288c	haploid	Westridge	B	final	2	2017-2018	C37_2018_B2
chrXII	645859	G	A	225	DP=42;VDB=0.597188;SGB=-0.693145;MQSB=1;MQ0F=0;AC=2;AN=2;DP4=0,0,18,22;MQ=60	coding-nonsynonymous	YLR255C	YLR255C	A32V	yes	S288c	haploid	Westridge	B	final	2	2017-2018	C37_2018_B2
chrXII	734703	T	A	225	DP=42;VDB=1.86577e-11;SGB=-0.693146;MQSB=0.925133;MQ0F=0;AC=2;AN=2;DP4=0,0,13,29;MQ=59	intergenic	NA	NA	NA	yes	S288c	haploid	Westridge	B	final	2	2017-2018	C37_2018_B2
chrXII	798166	C	T	225	DP=23;VDB=1.50418e-05;SGB=-0.692717;MQSB=1;MQ0F=0;AC=2;AN=2;DP4=0,0,13,10;MQ=60	coding-nonsynonymous	YLR335W	NUP2	P246L	yes	S288c	haploid	Westridge	B	final	2	2017-2018	C37_2018_B2
chrXIII	313794	A	G	225	DP=43;VDB=0.982715;SGB=-0.693146;MQSB=1;MQ0F=0;AC=2;AN=2;DP4=0,0,25,17;MQ=60	coding-nonsynonymous	YMR019W	STB4	N547D	yes	S288c	haploid	Westridge	B	final	2	2017-2018	C37_2018_B2
chrXIII	630505	A	G	225	DP=36;VDB=0.981035;SGB=-0.693139;MQSB=0.930786;MQ0F=0;AC=2;AN=2;DP4=0,0,23,13;MQ=59	coding-nonsynonymous	YMR185W	RTP1	D494G	yes	S288c	haploid	Westridge	B	final	2	2017-2018	C37_2018_B2
chrXIII	752990	G	C	225	DP=33;VDB=0.957367;SGB=-0.69312;MQSB=1;MQ0F=0;AC=2;AN=2;DP4=0,0,14,18;MQ=60	intergenic	NA	NA	NA	yes	S288c	haploid	Westridge	B	final	2	2017-2018	C37_2018_B2
chrXIII	752996	G	T	228	DP=31;VDB=0.818069;SGB=-0.693021;RPB=0.952765;MQB=1;MQSB=1;BQB=0.2525;MQ0F=0;AC=2;AN=2;DP4=1,2,13,14;MQ=60	intergenic	NA	NA	NA	yes	S288c	haploid	Westridge	B	final	2	2017-2018	C37_2018_B2
chrXIII	767746	C	T	225	DP=21;VDB=0.97658;SGB=-0.692352;MQSB=1;MQ0F=0;AC=2;AN=2;DP4=0,0,16,5;MQ=60	coding-synonymous	YMR247C	RKR1	L98L	yes	S288c	haploid	Westridge	B	final	2	2017-2018	C37_2018_B2
chrXIV	423321	G	T	225	DP=32;VDB=0.303701;SGB=-0.69312;MQSB=1;MQ0F=0;AC=2;AN=2;DP4=0,0,23,9;MQ=60	coding-nonsynonymous	YNL106C	INP52	T392K	yes	S288c	haploid	Westridge	B	final	2	2017-2018	C37_2018_B2
chrXV	565711	C	G	222	DP=64;VDB=0.81431;SGB=-0.693139;RPB=0.963989;MQB=0.969233;MQSB=0.978919;BQB=0.384856;MQ0F=0;ICB=1;HOB=0.5;AC=1;AN=2;DP4=13,14,17,19;MQ=59	coding-nonsynonymous	YOR128C	ADE2	V161L	yes	S288c	haploid	Westridge	B	final	2	2017-2018	C37_2018_B2
chrXV	672834	TAAAA	TAAA	153	INDEL;IDV=36;IMF=0.837209;DP=43;VDB=0.947145;SGB=-0.693021;MQSB=1;MQ0F=0;ICB=1;HOB=0.5;AC=1;AN=2;DP4=8,8,14,13;MQ=60	intergenic	NA	NA	NA	yes	S288c	haploid	Westridge	B	final	2	2017-2018	C37_2018_B2
chrXV	773264	G	C	225	DP=49;VDB=0.029001;SGB=-0.693147;MQSB=0.963851;MQ0F=0;AC=2;AN=2;DP4=0,0,27,22;MQ=59	coding-nonsynonymous	YOR231W	MKK1	E222Q	yes	S288c	haploid	Westridge	B	final	2	2017-2018	C37_2018_B2
chrXV	952391	G	A	225	DP=23;VDB=0.0175652;SGB=-0.692717;MQSB=1;MQ0F=0;AC=2;AN=2;DP4=0,0,18,5;MQ=60	coding-nonsynonymous	YOR336W	KRE5	M873I	yes	S288c	haploid	Westridge	B	final	2	2017-2018	C37_2018_B2
chrXVI	110526	G	C	225	DP=53;VDB=0.946968;SGB=-0.693147;MQSB=1;MQ0F=0;AC=2;AN=2;DP4=0,0,33,19;MQ=60	coding-synonymous	YPL231W	FAS2	T625T	yes	S288c	haploid	Westridge	B	final	2	2017-2018	C37_2018_B2
chrXVI	667520	T	G	228	DP=44;VDB=0.000459615;SGB=-0.693146;RPB=1;MQB=1;MQSB=1;BQB=1;MQ0F=0;AC=2;AN=2;DP4=0,1,25,17;MQ=60	5'-upstream	YPR055W	SEC8	NA	yes	S288c	haploid	Westridge	B	final	2	2017-2018	C37_2018_B2
chrXVI	677102	A	G	228	DP=54;VDB=0.826568;SGB=-0.693147;RPB=1;MQB=1;MQSB=1;BQB=1;MQ0F=0;AC=2;AN=2;DP4=1,0,23,25;MQ=60	5'-upstream	YPR062W	FCY1	NA	yes	S288c	haploid	Westridge	B	final	2	2017-2018	C37_2018_B2
chrXVI	679730	C	T	225	DP=52;VDB=0.00751644;SGB=-0.693147;MQSB=1;MQ0F=0;AC=2;AN=2;DP4=0,0,35,16;MQ=60	coding-nonsynonymous	YPR065W	ROX1	P13L	yes	S288c	haploid	Westridge	B	final	2	2017-2018	C37_2018_B2
chrVII	470021	C	G	225	DP=47;VDB=0.50399;SGB=-0.693147;MQSB=1;MQ0F=0;AC=2;AN=2;DP4=0,0,23,24;MQ=60	coding-nonsynonymous	YGL013C	PDR1	V760L	no	S288c	haploid	Westridge	B	final	3	2017-2018	C38_2018_B3
chrVII	611019	A	T	225	DP=86;VDB=0.00377507;SGB=-0.693147;MQSB=1;MQ0F=0;AC=2;AN=2;DP4=0,0,29,57;MQ=60	coding-nonsynonymous	YGR060W	ERG25	E152D	yes	S288c	haploid	Westridge	B	final	3	2017-2018	C38_2018_B3
chrXIII	427776	GTTT	GTT	208	INDEL;IDV=83;IMF=0.976471;DP=85;VDB=0.185633;SGB=-0.693147;MQSB=1;MQ0F=0;AC=2;AN=2;DP4=5,4,36,40;MQ=60	coding-nonsynonymous	YMR080C	NAM7	Q618indel	yes	S288c	haploid	Westridge	B	final	3	2017-2018	C38_2018_B3
chrXIV	24418	C	T	221	DP=93;VDB=0.999917;SGB=-0.693147;RPB=0.836456;MQB=1;MQSB=1;BQB=0.67321;MQ0F=0;ICB=1;HOB=0.5;AC=1;AN=2;DP4=7,17,41,25;MQ=60	coding-nonsynonymous	YNL327W	EGT2	A124V	yes	S288c	haploid	Westridge	B	final	3	2017-2018	C38_2018_B3
chrXVI	452480	C	T	225	DP=85;VDB=0.998089;SGB=-0.693147;MQSB=0.937343;MQ0F=0;AC=2;AN=2;DP4=0,0,66,18;MQ=59	coding-nonsynonymous	YPL057C	SUR1	W193*	no	S288c	haploid	Westridge	B	final	3	2017-2018	C38_2018_B3
chrVII	470021	C	A	225	DP=84;VDB=0.375582;SGB=-0.693147;MQSB=1;MQ0F=0;AC=2;AN=2;DP4=0,0,36,10;MQ=60	coding-nonsynonymous	YGL013C	PDR1	V760L	no	S288c	haploid	Westridge	C	early	1	2017-2018	1F5_S15_samtools_filtered.vcf.annotated
chrII	443788	G	A	225	DP=17;VDB=0.0947587;SGB=-0.676189;MQSB=1;MQ0F=0;AC=2;AN=2;DP4=0,0,8,3;MQ=60	intergenic	NA	NA	NA	yes	S288c	haploid	Westridge	C	final	1	2017-2018	C1_Ryanfinal2018_S12_samtools_filtered.vcf.annotated
chrII	711754	TC	T	220	INDEL;IDV=41;IMF=1;DP=41;VDB=0.0691468;SGB=-0.693054;MQSB=1;MQ0F=0;ICB=1;HOB=0.5;AC=1;AN=2;DP4=1,12,17,11;MQ=60	coding-nonsynonymous	YBR246W	RRT2	L55indel	yes	S288c	haploid	Westridge	C	final	1	2017-2018	C1_Ryanfinal2018_S12_samtools_filtered.vcf.annotated
chrII	789738	C	A	225	DP=32;VDB=0.747732;SGB=-0.692067;MQSB=1;MQ0F=0;AC=2;AN=2;DP4=0,0,17,3;MQ=60	coding-synonymous	YBR294W	SUL1	A168A	yes	S288c	haploid	Westridge	C	final	1	2017-2018	C1_Ryanfinal2018_S12_samtools_filtered.vcf.annotated
chrIV	369652	C	T	225	DP=37;VDB=0.147741;SGB=-0.692352;MQSB=1;MQ0F=0;AC=2;AN=2;DP4=0,0,19,2;MQ=60	5'-upstream	YDL047W	SIT4	NA	yes	S288c	haploid	Westridge	C	final	1	2017-2018	C1_Ryanfinal2018_S12_samtools_filtered.vcf.annotated
chrIV	1221224	T	C	225	DP=27;VDB=0.938746;SGB=-0.69168;MQSB=1;MQ0F=0;AC=2;AN=2;DP4=0,0,15,4;MQ=60	coding-nonsynonymous	YDR372C	VPS74	N309S	yes	S288c	haploid	Westridge	C	final	1	2017-2018	C1_Ryanfinal2018_S12_samtools_filtered.vcf.annotated
chrIX	117674	G	C	225	DP=21;VDB=0.278215;SGB=-0.680642;MQSB=1;MQ0F=0;AC=2;AN=2;DP4=0,0,9,3;MQ=60	5'-upstream	YIL127C	RRT14	NA	yes	S288c	haploid	Westridge	C	final	1	2017-2018	C1_Ryanfinal2018_S12_samtools_filtered.vcf.annotated
chrIX	136156	A	G	185	DP=11;VDB=0.000958455;SGB=-0.670168;MQSB=1;MQ0F=0;AC=2;AN=2;DP4=0,0,1,9;MQ=60	ARS	ARS911	NA	NA	yes	S288c	haploid	Westridge	C	final	1	2017-2018	C1_Ryanfinal2018_S12_samtools_filtered.vcf.annotated
chrIX	136157	A	G	186	DP=11;VDB=0.000827352;SGB=-0.670168;MQSB=1;MQ0F=0;AC=2;AN=2;DP4=0,0,1,9;MQ=60	ARS	ARS911	NA	NA	yes	S288c	haploid	Westridge	C	final	1	2017-2018	C1_Ryanfinal2018_S12_samtools_filtered.vcf.annotated
chrVI	51638	C	G	225	DP=13;VDB=0.947919;SGB=-0.680642;MQSB=1;MQ0F=0;AC=2;AN=2;DP4=0,0,8,4;MQ=60	coding-nonsynonymous	YFL040W	YFL040W	Q97E	yes	S288c	haploid	Westridge	C	final	1	2017-2018	C1_Ryanfinal2018_S12_samtools_filtered.vcf.annotated
chrVII	324648	G	A	225	DP=15;VDB=0.906563;SGB=-0.670168;MQSB=0.916482;MQ0F=0;AC=2;AN=2;DP4=0,0,7,3;MQ=60	intergenic	NA	NA	NA	yes	S288c	haploid	Westridge	C	final	1	2017-2018	C1_Ryanfinal2018_S12_samtools_filtered.vcf.annotated
chrVII	470679	T	A	MANUAL	MANUAL	coding-nonsynonymous	YGL013C	PDR1	K540N	yes	S288c	haploid	Westridge	C	final	1	2017-2018	C1_Ryanfinal2018_S12_samtools_filtered.vcf.annotated
chrVII	611254	C	G	228	DP=23;VDB=0.0392152;SGB=-0.689466;RPB=1;MQB=1;MQSB=1;BQB=1;MQ0F=0;AC=2;AN=2;DP4=1,0,11,5;MQ=60	coding-nonsynonymous	YGR060W	ERG25	Q231E	yes	S288c	haploid	Westridge	C	final	1	2017-2018	C1_Ryanfinal2018_S12_samtools_filtered.vcf.annotated
chrX	225089	T	C	225	DP=21;VDB=0.392866;SGB=-0.690438;MQSB=1;MQ0F=0;AC=2;AN=2;DP4=0,0,9,8;MQ=60	coding-nonsynonymous	YJL105W	SET4	I12T	yes	S288c	haploid	Westridge	C	final	1	2017-2018	C1_Ryanfinal2018_S12_samtools_filtered.vcf.annotated
chrXI	505058	G	A	225	DP=25;VDB=0.00415364;SGB=-0.690438;MQSB=1;MQ0F=0;AC=2;AN=2;DP4=0,0,11,6;MQ=60	coding-synonymous	YKR031C	SPO14	D446D	yes	S288c	haploid	Westridge	C	final	1	2017-2018	C1_Ryanfinal2018_S12_samtools_filtered.vcf.annotated
chrXII	280619	C	A	225	DP=24;VDB=0.563978;SGB=-0.691153;MQSB=1;MQ0F=0;AC=2;AN=2;DP4=0,0,9,9;MQ=60	coding-synonymous	YLR072W	LAM6	L586L	yes	S288c	haploid	Westridge	C	final	1	2017-2018	C1_Ryanfinal2018_S12_samtools_filtered.vcf.annotated
chrXII	647661	GCCCC	GCCC	56	INDEL;IDV=18;IMF=0.818182;DP=22;VDB=0.553775;SGB=-0.662043;MQSB=1;MQ0F=0;ICB=1;HOB=0.5;AC=1;AN=2;DP4=3,10,8,1;MQ=60	coding-nonsynonymous	YLR256W	HAP1	C416indel	yes	S288c	haploid	Westridge	C	final	1	2017-2018	C1_Ryanfinal2018_S12_samtools_filtered.vcf.annotated
chrXV	72331	A	C	225	DP=16;VDB=0.937522;SGB=-0.676189;MQSB=1;MQ0F=0;AC=2;AN=2;DP4=0,0,8,3;MQ=60	coding-nonsynonymous	YOL132W	GAS4	E344D	yes	S288c	haploid	Westridge	C	final	1	2017-2018	C1_Ryanfinal2018_S12_samtools_filtered.vcf.annotated
chrXV	175806	G	T	228	DP=26;VDB=0.969181;SGB=-0.690438;RPB=1;MQB=1;MQSB=1;BQB=1;MQ0F=0;AC=2;AN=2;DP4=0,1,13,4;MQ=60	coding-synonymous	YOL081W	IRA2	V1579V	yes	S288c	haploid	Westridge	C	final	1	2017-2018	C1_Ryanfinal2018_S12_samtools_filtered.vcf.annotated
chrXV	378912	A	G	225	DP=18;VDB=0.000496685;SGB=-0.676189;MQSB=0.964642;MQ0F=0;AC=2;AN=2;DP4=0,0,7,4;MQ=60	coding-nonsynonymous	YOR025W	HST3	N232D	yes	S288c	haploid	Westridge	C	final	1	2017-2018	C1_Ryanfinal2018_S12_samtools_filtered.vcf.annotated
chrXV	889941	C	T	225	DP=35;VDB=0.0988104;SGB=-0.692562;MQSB=1;MQ0F=0;AC=2;AN=2;DP4=0,0,16,6;MQ=60	coding-nonsynonymous	YOR306C	MCH5	A498T	yes	S288c	haploid	Westridge	C	final	1	2017-2018	C1_Ryanfinal2018_S12_samtools_filtered.vcf.annotated
chrXVI	381708	A	T	225	DP=20;VDB=0.0814204;SGB=-0.686358;MQSB=1;MQ0F=0;AC=2;AN=2;DP4=0,0,11,3;MQ=60	intergenic	NA	NA	NA	yes	S288c	haploid	Westridge	C	final	1	2017-2018	C1_Ryanfinal2018_S12_samtools_filtered.vcf.annotated
chrXVI	452567	C	T	225	DP=24;VDB=0.608571;SGB=-0.691153;MQSB=1;MQ0F=0;AC=2;AN=2;DP4=0,0,14,4;MQ=60	coding-nonsynonymous	YPL057C	SUR1	G164D	yes	S288c	haploid	Westridge	C	final	1	2017-2018	C1_Ryanfinal2018_S12_samtools_filtered.vcf.annotated
chrXVI	703101	C	A	225	DP=22;VDB=0.595313;SGB=-0.688148;MQSB=1;MQ0F=0;AC=2;AN=2;DP4=0,0,12,3;MQ=60	coding-nonsynonymous	YPR081C	GRS2	M290I	yes	S288c	haploid	Westridge	C	final	1	2017-2018	C1_Ryanfinal2018_S12_samtools_filtered.vcf.annotated
chrII	113438	T	G	225	DP=117;VDB=0.136216;SGB=-0.693147;MQSB=1;MQ0F=0;AC=2;AN=2;DP4=0,0,50,67;MQ=60	5'-upstream	YBL057C	PTH2	NA	yes	S288c	haploid	Westridge	C	final	2	2017-2018	C32_2018_C2
chrII	402149	T	A	225	DP=68;VDB=0.691491;SGB=-0.693147;MQSB=1;MQ0F=0;AC=2;AN=2;DP4=0,0,13,54;MQ=60	coding-nonsynonymous	YBR081C	SPT7	T1035S	yes	S288c	haploid	Westridge	C	final	2	2017-2018	C32_2018_C2
chrIII	300549	A	G	225	DP=64;VDB=0.596674;SGB=-0.693147;MQSB=1;MQ0F=0;AC=2;AN=2;DP4=0,0,25,37;MQ=60	intergenic	NA	NA	NA	yes	S288c	haploid	Westridge	C	final	2	2017-2018	C32_2018_C2
chrIV	70421	C	G	225	DP=102;VDB=2.88198e-07;SGB=-0.693147;MQSB=1;MQ0F=0;AC=2;AN=2;DP4=0,0,23,77;MQ=60	5'-upstream	YDL216C	RRI1	NA	yes	S288c	haploid	Westridge	C	final	2	2017-2018	C32_2018_C2
chrIV	1265287	T	G	225	DP=93;VDB=0.00268688;SGB=-0.693147;MQSB=1;MQ0F=0;AC=2;AN=2;DP4=0,0,52,40;MQ=60	coding-nonsynonymous	YDR395W	SXM1	L655*	yes	S288c	haploid	Westridge	C	final	2	2017-2018	C32_2018_C2
chrVII	471406	G	A	225	DP=69;VDB=0.779772;SGB=-0.693147;MQSB=1;MQ0F=0;AC=2;AN=2;DP4=0,0,42,26;MQ=60	coding-nonsynonymous	YGL013C	PDR1	P298L	yes	S288c	haploid	Westridge	C	final	2	2017-2018	C32_2018_C2
chrVII	611167	A	G	225	DP=80;VDB=0.0208628;SGB=-0.693147;MQSB=1;MQ0F=0;AC=2;AN=2;DP4=0,0,28,51;MQ=60	coding-nonsynonymous	YGR060W	ERG25	T202A	no	S288c	haploid	Westridge	C	final	2	2017-2018	C32_2018_C2
chrVII	989309	G	A	225	DP=66;VDB=0.450363;SGB=-0.693147;MQSB=1;MQ0F=0;AC=2;AN=2;DP4=0,0,22,43;MQ=60	coding-nonsynonymous	YGR249W	MGA1	E421K	yes	S288c	haploid	Westridge	C	final	2	2017-2018	C32_2018_C2
chrVIII	200505	C	G	225	DP=52;VDB=0.374183;SGB=-0.693147;MQSB=1;MQ0F=0;AC=2;AN=2;DP4=0,0,31,21;MQ=60	coding-nonsynonymous	YHR047C	AAP1	W269S	yes	S288c	haploid	Westridge	C	final	2	2017-2018	C32_2018_C2
chrXII	646821	C	A	228	DP=104;VDB=0.94696;SGB=-0.693147;RPB=1;MQB=1;MQSB=0.968645;BQB=1;MQ0F=0;AC=2;AN=2;DP4=0,1,32,69;MQ=59	coding-nonsynonymous	YLR256W	HAP1	S136*	yes	S288c	haploid	Westridge	C	final	2	2017-2018	C32_2018_C2
chrXII	1065321	CAAA	CA	221	INDEL;IDV=53;IMF=0.981481;DP=54;VDB=0.0203584;SGB=-0.693141;MQSB=0.0481138;MQ0F=0.0185185;ICB=1;HOB=0.5;AC=1;AN=2;DP4=15,2,33,4;MQ=44	telomere	TEL12R	TEL12R	NA	yes	S288c	haploid	Westridge	C	final	2	2017-2018	C32_2018_C2
chrXIII	717756	C	T	228	DP=50;VDB=0.991925;SGB=-0.693147;RPB=1;MQB=1;MQSB=1;BQB=1;MQ0F=0;AC=2;AN=2;DP4=0,1,32,17;MQ=60	coding-nonsynonymous	YMR223W	UBP8	Q348*	yes	S288c	haploid	Westridge	C	final	2	2017-2018	C32_2018_C2
chrXV	604987	A	C	225	DP=42;VDB=0.518384;SGB=-0.693146;MQSB=1;MQ0F=0;AC=2;AN=2;DP4=0,0,16,26;MQ=60	coding-nonsynonymous	YOR144C	ELG1	S36A	yes	S288c	haploid	Westridge	C	final	2	2017-2018	C32_2018_C2
chrXV	630742	T	G	228	DP=44;VDB=0.00584299;SGB=-0.693146;RPB=1;MQB=1;MQSB=1;BQB=1;MQ0F=0;AC=2;AN=2;DP4=1,0,40,3;MQ=60	intergenic	NA	NA	NA	yes	S288c	haploid	Westridge	C	final	2	2017-2018	C32_2018_C2
chrXVI	452779	G	T	225	DP=76;VDB=0.915522;SGB=-0.693147;MQSB=0.985161;MQ0F=0;AC=2;AN=2;DP4=0,0,33,43;MQ=59	coding-nonsynonymous	YPL057C	SUR1	D93E	yes	S288c	haploid	Westridge	C	final	2	2017-2018	C32_2018_C2
chrII	220312	G	A	225	DP=52;VDB=0.999446;SGB=-0.693147;MQSB=1;MQ0F=0;AC=2;AN=2;DP4=0,0,23,28;MQ=60	coding-nonsynonymous	YBL005W	PDR3	G948D	no	S288c	haploid	Westridge	C	final	3	2017-2018	C33_2018_C3
chrII	404080	T	C	225	DP=37;VDB=0.957293;SGB=-0.693141;MQSB=1;MQ0F=0;AC=2;AN=2;DP4=0,0,11,26;MQ=60	coding-nonsynonymous	YBR081C	SPT7	N391S	yes	S288c	haploid	Westridge	C	final	3	2017-2018	C33_2018_C3
chrIX	250244	T	C	225	DP=96;VDB=0.0162743;SGB=-0.693147;MQSB=1;MQ0F=0;AC=2;AN=2;DP4=0,0,66,30;MQ=60	coding-nonsynonymous	YIL056W	VHR1	F85S	yes	S288c	haploid	Westridge	C	final	3	2017-2018	C33_2018_C3
chrV	484519	G	C	225	DP=85;VDB=0.19198;SGB=-0.693147;MQSB=1;MQ0F=0;AC=2;AN=2;DP4=0,0,20,64;MQ=60	5'-upstream	YER156C	YER156C	NA	yes	S288c	haploid	Westridge	C	final	3	2017-2018	C33_2018_C3
chrVI	236720	ACCGAAGAATGGCAATACTACTCCGAAGAA	ACCGAAGAATGGCAATACTACTCCGAAGAATGGCAATACTACTCCGAAGAA	222	INDEL;IDV=22;IMF=0.328358;DP=67;VDB=0.338406;SGB=-0.692914;MQSB=1;MQ0F=0;ICB=1;HOB=0.5;AC=1;AN=2;DP4=24,18,15,10;MQ=60	coding-nonsynonymous	YFR040W	SAP155	T827indel	yes	S288c	haploid	Westridge	C	final	3	2017-2018	C33_2018_C3
chrVII	610738	T	A	225	DP=55;VDB=0.878863;SGB=-0.693147;MQSB=1;MQ0F=0;AC=2;AN=2;DP4=0,0,29,26;MQ=60	coding-nonsynonymous	YGR060W	ERG25	F59I	yes	S288c	haploid	Westridge	C	final	3	2017-2018	C33_2018_C3
chrX	648705	G	T	228	DP=86;VDB=0.964054;SGB=-0.693147;RPB=0.795181;MQB=1;MQSB=1;BQB=0.168675;MQ0F=0;AC=2;AN=2;DP4=1,1,45,38;MQ=60	coding-nonsynonymous	YJR121W	ATP2	V367F	yes	S288c	haploid	Westridge	C	final	3	2017-2018	C33_2018_C3
chrXIII	131444	C	G	225	DP=42;VDB=0.766684;SGB=-0.693145;MQSB=1;MQ0F=0;AC=2;AN=2;DP4=0,0,17,23;MQ=60	coding-nonsynonymous	YML071C	COG8	R43S	yes	S288c	haploid	Westridge	C	final	3	2017-2018	C33_2018_C3
chrXIII	807781	GT	G	222	INDEL;IDV=49;IMF=0.960784;DP=51;VDB=0.987073;SGB=-0.693146;MQSB=1;MQ0F=0;ICB=1;HOB=0.5;AC=1;AN=2;DP4=2,5,17,27;MQ=60	intergenic	NA	NA	NA	yes	S288c	haploid	Westridge	C	final	3	2017-2018	C33_2018_C3
chrXIV	216833	C	A	225	DP=72;VDB=0.138906;SGB=-0.693147;MQSB=1;MQ0F=0;AC=2;AN=2;DP4=0,0,46,24;MQ=60	coding-synonymous	YNL231C	PDR16	S70S	yes	S288c	haploid	Westridge	C	final	3	2017-2018	C33_2018_C3
chrXVI	452241	C	A	228	DP=52;VDB=0.776871;SGB=-0.693147;RPB=1;MQB=1;MQSB=1;BQB=1;MQ0F=0;AC=2;AN=2;DP4=0,1,16,34;MQ=60	coding-nonsynonymous	YPL057C	SUR1	G273*	yes	S288c	haploid	Westridge	C	final	3	2017-2018	C33_2018_C3
chrII	218227	G	A	228	DP=18;VDB=0.807529;SGB=-0.676189;RPB=1;MQB=1;MQSB=0.95494;BQB=1;MQ0F=0;AC=2;AN=2;DP4=0,1,7,4;MQ=60	coding-nonsynonymous	YBL005W	PDR3	G253E	yes	S288c	haploid	Westridge	G	early	1	2017-2018	2B5_S28_samtools_filtered.vcf.annotated
chrXI	278884	A	C	225	DP=20;VDB=0.947919;SGB=-0.680642;MQSB=0.95494;MQ0F=0;AC=2;AN=2;DP4=0,0,7,5;MQ=60	intergenic	NA	NA	NA	yes	S288c	haploid	Westridge	G	early	1	2017-2018	2B5_S28_samtools_filtered.vcf.annotated
chrII	220312	G	A	225	DP=39;VDB=0.519365;SGB=-0.693021;MQSB=1;MQ0F=0;AC=2;AN=2;DP4=0,0,24,3;MQ=60	coding-nonsynonymous	YBL005W	PDR3	G948D	no	S288c	haploid	Westridge	G	final	1	2017-2018	G1_Ryanfinal2018_S18_samtools_filtered.vcf.annotated
chrII	390981	C	T	225	DP=19;VDB=0.988865;SGB=-0.688148;MQSB=1;MQ0F=0;AC=2;AN=2;DP4=0,0,13,2;MQ=60	coding-nonsynonymous	YBR076W	ECM8	S252F	no	S288c	haploid	Westridge	G	final	1	2017-2018	G1_Ryanfinal2018_S18_samtools_filtered.vcf.annotated
chrII	663330	C	T	225	DP=52;VDB=0.98377;SGB=-0.69312;MQSB=1;MQ0F=0;AC=2;AN=2;DP4=0,0,25,7;MQ=60	coding-nonsynonymous	YBR220C	YBR220C	A450T	no	S288c	haploid	Westridge	G	final	1	2017-2018	G1_Ryanfinal2018_S18_samtools_filtered.vcf.annotated
chrIII	247038	G	T	225	DP=22;VDB=0.434338;SGB=-0.689466;MQSB=1;MQ0F=0;AC=2;AN=2;DP4=0,0,10,6;MQ=60	coding-nonsynonymous	YCR073W-A	SOL2	V26F	no	S288c	haploid	Westridge	G	final	1	2017-2018	G1_Ryanfinal2018_S18_samtools_filtered.vcf.annotated
chrIV	171251	G	A	228	DP=38;VDB=0.147985;SGB=-0.692914;RPB=1;MQB=1;MQSB=1;BQB=1;MQ0F=0;AC=2;AN=2;DP4=1,0,22,3;MQ=60	coding-nonsynonymous	YDL160C	DHH1	A227V	no	S288c	haploid	Westridge	G	final	1	2017-2018	G1_Ryanfinal2018_S18_samtools_filtered.vcf.annotated
chrIV	370138	T	G	225	DP=27;VDB=0.452944;SGB=-0.692067;MQSB=1;MQ0F=0;AC=2;AN=2;DP4=0,0,12,8;MQ=60	coding-nonsynonymous	YDL047W	SIT4	V123G	no	S288c	haploid	Westridge	G	final	1	2017-2018	G1_Ryanfinal2018_S18_samtools_filtered.vcf.annotated
chrVII	229300	C	T	225	DP=24;VDB=0.0943137;SGB=-0.69168;MQSB=1;MQ0F=0;AC=2;AN=2;DP4=0,0,9,10;MQ=60	coding-synonymous	YGL146C	RRT6	L129L	no	S288c	haploid	Westridge	G	final	1	2017-2018	G1_Ryanfinal2018_S18_samtools_filtered.vcf.annotated
chrX	55059	G	T	225	DP=20;VDB=0.164933;SGB=-0.683931;RPB=1;MQB=1;MQSB=0.966012;BQB=1;MQ0F=0;AC=2;AN=2;DP4=1,0,6,7;MQ=60	coding-nonsynonymous	YJL201W	ECM25	L227F	yes	S288c	haploid	Westridge	G	final	1	2017-2018	G1_Ryanfinal2018_S18_samtools_filtered.vcf.annotated
chrXI	234349	G	A	228	DP=41;VDB=0.465829;SGB=-0.692976;RPB=1;MQB=1;MQSB=1;BQB=1;MQ0F=0;AC=2;AN=2;DP4=1,0,17,9;MQ=60	5'-upstream	YKL108W	SLD2	NA	no	S288c	haploid	Westridge	G	final	1	2017-2018	G1_Ryanfinal2018_S18_samtools_filtered.vcf.annotated
chrXII	28744	G	A	225	DP=31;VDB=0.992067;SGB=-0.692914;MQSB=1;MQ0F=0;AC=2;AN=2;DP4=0,0,16,9;MQ=60	intergenic	NA	NA	NA	no	S288c	haploid	Westridge	G	final	1	2017-2018	G1_Ryanfinal2018_S18_samtools_filtered.vcf.annotated
chrXII	951786	G	A	225	DP=33;VDB=0.838208;SGB=-0.692831;MQSB=1;MQ0F=0;AC=2;AN=2;DP4=0,0,20,4;MQ=60	coding-nonsynonymous	YLR413W	INA1	A211T	no	S288c	haploid	Westridge	G	final	1	2017-2018	G1_Ryanfinal2018_S18_samtools_filtered.vcf.annotated
chrXIV	584440	C	A	225	DP=18;VDB=0.573895;SGB=-0.688148;MQSB=1;MQ0F=0;AC=2;AN=2;DP4=0,0,11,4;MQ=60	coding-nonsynonymous	YNL025C	SSN8	E284D	no	S288c	haploid	Westridge	G	final	1	2017-2018	G1_Ryanfinal2018_S18_samtools_filtered.vcf.annotated
chrIII	247038	G	T	228	DP=47;VDB=0.580283;SGB=-0.693146;RPB=0.75;MQB=1;MQSB=1;BQB=0.159091;MQ0F=0;AC=2;AN=2;DP4=2,0,23,21;MQ=60	coding-nonsynonymous	YCR073W-A	SOL2	V26F	no	S288c	haploid	Westridge	G	final	2	2017-2018	C1_2018_G2
chrIV	171558	C	T	225	DP=42;VDB=0.139751;SGB=-0.693144;MQSB=1;MQ0F=0;AC=2;AN=2;DP4=0,0,23,16;MQ=60	coding-nonsynonymous	YDL160C	DHH1	E125K	yes	S288c	haploid	Westridge	G	final	2	2017-2018	C1_2018_G2
chrVII	470020	A	T	199	DP=19;VDB=0.198311;SGB=-0.690438;RPB=0.882353;MQB=1;MQSB=1;BQB=0.411765;MQ0F=0;AC=2;AN=2;DP4=2,0,4,13;MQ=60	coding-nonsynonymous	YGL013C	PDR1	V760E	yes	S288c	haploid	Westridge	G	final	2	2017-2018	C1_2018_G2
chrXIII	18642	T	A	196	DP=14;VDB=0.427441;SGB=-0.686358;MQSB=1;MQ0F=0;AC=2;AN=2;DP4=0,0,2,12;MQ=60	coding-nonsynonymous	YML127W	RSC9	S527T	yes	S288c	haploid	Westridge	G	final	2	2017-2018	C1_2018_G2
chrXV	535022	G	A	225	DP=25;VDB=0.988519;SGB=-0.692831;MQSB=1;MQ0F=0;AC=2;AN=2;DP4=0,0,7,17;MQ=60	coding-synonymous	YOR113W	AZF1	A316A	yes	S288c	haploid	Westridge	G	final	2	2017-2018	C1_2018_G2
chrXVI	452724	CAAAA	CAAA	156	INDEL;IDV=35;IMF=0.945946;DP=37;VDB=0.0801245;SGB=-0.693079;MQSB=1;MQ0F=0;ICB=1;HOB=0.5;AC=1;AN=2;DP4=2,6,17,12;MQ=60	coding-nonsynonymous	YPL057C	SUR1	E112indel	yes	S288c	haploid	Westridge	G	final	2	2017-2018	C1_2018_G2
chrXVI	679751	T	C	225	DP=31;VDB=0.222724;SGB=-0.69311;MQSB=1;MQ0F=0;AC=2;AN=2;DP4=0,0,11,20;MQ=60	coding-nonsynonymous	YPR065W	ROX1	F20S	yes	S288c	haploid	Westridge	G	final	2	2017-2018	C1_2018_G2
chrII	220312	G	A	225	DP=43;VDB=0.986262;SGB=-0.693146;MQSB=1;MQ0F=0;AC=2;AN=2;DP4=0,0,22,20;MQ=60	coding-nonsynonymous	YBL005W	PDR3	G948D	no	S288c	haploid	Westridge	G	final	3	2017-2018	C2_2018_G3
chrII	390981	C	T	225	DP=38;VDB=0.945125;SGB=-0.693143;MQSB=1;MQ0F=0;AC=2;AN=2;DP4=0,0,14,24;MQ=60	coding-nonsynonymous	YBR076W	ECM8	S252F	no	S288c	haploid	Westridge	G	final	3	2017-2018	C2_2018_G3
chrII	663330	C	T	225	DP=61;VDB=0.829926;SGB=-0.693147;MQSB=1;MQ0F=0;AC=2;AN=2;DP4=0,0,31,30;MQ=60	coding-nonsynonymous	YBR220C	YBR220C	A450T	no	S288c	haploid	Westridge	G	final	3	2017-2018	C2_2018_G3
chrIII	247038	G	T	225	DP=52;VDB=0.543435;SGB=-0.693147;MQSB=1;MQ0F=0;AC=2;AN=2;DP4=0,0,29,21;MQ=60	coding-nonsynonymous	YCR073W-A	SOL2	V26F	no	S288c	haploid	Westridge	G	final	3	2017-2018	C2_2018_G3
chrIV	171251	G	A	228	DP=32;VDB=0.759655;SGB=-0.69311;RPB=1;MQB=1;MQSB=1;BQB=1;MQ0F=0;AC=2;AN=2;DP4=1,0,22,9;MQ=60	coding-nonsynonymous	YDL160C	DHH1	A227V	no	S288c	haploid	Westridge	G	final	3	2017-2018	C2_2018_G3
chrIV	370138	T	G	225	DP=51;VDB=0.996635;SGB=-0.693147;MQSB=0.983018;MQ0F=0;AC=2;AN=2;DP4=0,0,19,32;MQ=59	coding-nonsynonymous	YDL047W	SIT4	V123G	no	S288c	haploid	Westridge	G	final	3	2017-2018	C2_2018_G3
chrVII	229300	C	T	225	DP=50;VDB=0.0197334;SGB=-0.693147;MQSB=1;MQ0F=0;AC=2;AN=2;DP4=0,0,12,37;MQ=60	coding-synonymous	YGL146C	RRT6	L129L	no	S288c	haploid	Westridge	G	final	3	2017-2018	C2_2018_G3
chrVIII	38075	A	G	222	DP=149;VDB=0.927318;SGB=-0.693147;RPB=0.888192;MQB=1;MQSB=1;BQB=0.62234;MQ0F=0;ICB=1;HOB=0.5;AC=1;AN=2;DP4=58,32,34,18;MQ=60	coding-nonsynonymous	YHL032C	GUT1	L145S	yes	S288c	haploid	Westridge	G	final	3	2017-2018	C2_2018_G3
chrVIII	42243	T	C	222	DP=96;VDB=0.760327;SGB=-0.693079;RPB=0.555309;MQB=1;MQSB=1;BQB=0.930115;MQ0F=0;ICB=1;HOB=0.5;AC=1;AN=2;DP4=37,28,15,14;MQ=60	coding-synonymous	YHL030W	ECM29	V720V	yes	S288c	haploid	Westridge	G	final	3	2017-2018	C2_2018_G3
chrVIII	164060	C	T	208	DP=99;VDB=0.139823;SGB=-0.69311;RPB=0.237381;MQB=1;MQSB=1;BQB=0.580607;MQ0F=0;ICB=1;HOB=0.5;AC=1;AN=2;DP4=33,34,15,16;MQ=60	coding-nonsynonymous	YHR027C	RPN1	E218K	yes	S288c	haploid	Westridge	G	final	3	2017-2018	C2_2018_G3
chrX	499245	G	A	225	DP=36;VDB=0.980273;SGB=-0.693139;MQSB=1;MQ0F=0;AC=2;AN=2;DP4=0,0,13,23;MQ=60	coding-nonsynonymous	YJR035W	RAD26	D631N	yes	S288c	haploid	Westridge	G	final	3	2017-2018	C2_2018_G3
chrXI	234349	G	A	219	DP=24;VDB=0.577367;SGB=-0.692831;MQSB=1;MQ0F=0;AC=2;AN=2;DP4=0,0,20,4;MQ=60	5'-upstream	YKL108W	SLD2	NA	no	S288c	haploid	Westridge	G	final	3	2017-2018	C2_2018_G3
chrXII	28744	G	A	225	DP=69;VDB=0.922767;SGB=-0.693147;MQSB=1;MQ0F=0;AC=2;AN=2;DP4=0,0,40,29;MQ=59	intergenic	NA	NA	NA	no	S288c	haploid	Westridge	G	final	3	2017-2018	C2_2018_G3
chrXII	951786	G	A	225	DP=43;VDB=0.102511;SGB=-0.693146;MQSB=1;MQ0F=0;AC=2;AN=2;DP4=0,0,26,17;MQ=60	coding-nonsynonymous	YLR413W	INA1	A211T	no	S288c	haploid	Westridge	G	final	3	2017-2018	C2_2018_G3
chrXIV	584440	C	A	228	DP=43;VDB=0.514908;SGB=-0.693146;RPB=1;MQB=1;MQSB=1;BQB=1;MQ0F=0;AC=2;AN=2;DP4=1,0,21,21;MQ=60	coding-nonsynonymous	YNL025C	SSN8	E284D	no	S288c	haploid	Westridge	G	final	3	2017-2018	C2_2018_G3
chrII	219632	A	T	225	DP=48;VDB=0.00687666;SGB=-0.692976;MQSB=1;MQ0F=0;AC=2;AN=2;DP4=0,0,16,10;MQ=60	coding-nonsynonymous	YBL005W	PDR3	K721N	no	S288c	haploid	Westridge	K	early	1	2017-2018	1G4_S26_samtools_filtered.vcf.annotated
chrII	276415	A	G	225	DP=84;VDB=0.000191019;SGB=-0.693147;MQSB=1;MQ0F=0;AC=2;AN=2;DP4=0,0,33,15;MQ=60	coding-synonymous	YBR019C	GAL10	F646F	yes	S288c	haploid	Westridge	K	early	1	2017-2018	1G4_S26_samtools_filtered.vcf.annotated
chrII	807836	T	C	225	DP=71;VDB=0.78724;SGB=-0.693144;MQSB=1;MQ0F=0;AC=2;AN=2;DP4=0,0,35,4;MQ=60	intergenic	NA	NA	NA	no	S288c	haploid	Westridge	K	early	1	2017-2018	1G4_S26_samtools_filtered.vcf.annotated
chrXII	923251	G	C	225	DP=43;VDB=0.738381;SGB=-0.692914;MQSB=1;MQ0F=0;AC=2;AN=2;DP4=0,0,16,9;MQ=60	coding-nonsynonymous	YLR401C	DUS3	L400V	yes	S288c	haploid	Westridge	K	early	1	2017-2018	1G4_S26_samtools_filtered.vcf.annotated
chrXVI	344959	T	C	225	DP=53;VDB=0.000729802;SGB=-0.693021;MQSB=1;MQ0F=0;AC=2;AN=2;DP4=0,0,26,1;MQ=60	intergenic	NA	NA	NA	no	S288c	haploid	Westridge	K	early	1	2017-2018	1G4_S26_samtools_filtered.vcf.annotated
chrXVI	452658	C	A	228	DP=64;VDB=0.9851;SGB=-0.693136;RPB=0;MQB=1;MQSB=1;BQB=0.6;MQ0F=0;AC=2;AN=2;DP4=2,0,28,7;MQ=60	coding-nonsynonymous	YPL057C	SUR1	G134C	no	S288c	haploid	Westridge	K	early	1	2017-2018	1G4_S26_samtools_filtered.vcf.annotated
chrII	219632	A	T	225	DP=20;VDB=0.0227724;SGB=-0.680642;MQSB=1;MQ0F=0;AC=2;AN=2;DP4=0,0,8,4;MQ=60	coding-nonsynonymous	YBL005W	PDR3	K721N	no	S288c	haploid	Westridge	K	final	1	2017-2018	K1_Ryanfinal2018_S13_samtools_filtered.vcf.annotated
chrII	575316	A	C	225	DP=29;VDB=0.879388;SGB=-0.692352;MQSB=1;MQ0F=0;AC=2;AN=2;DP4=0,0,14,7;MQ=60	coding-synonymous	YBR169C	SSE2	A227A	yes	S288c	haploid	Westridge	K	final	1	2017-2018	K1_Ryanfinal2018_S13_samtools_filtered.vcf.annotated
chrII	807836	T	C	225	DP=33;VDB=0.127129;SGB=-0.692352;MQSB=1;MQ0F=0;AC=2;AN=2;DP4=0,0,16,5;MQ=60	intergenic	NA	NA	NA	no	S288c	haploid	Westridge	K	final	1	2017-2018	K1_Ryanfinal2018_S13_samtools_filtered.vcf.annotated
chrIV	223441	G	C	225	DP=13;VDB=0.459606;SGB=-0.651104;MQSB=1;MQ0F=0;AC=2;AN=2;DP4=0,0,6,2;MQ=60	coding-nonsynonymous	YDL133W	SRF1	G339R	yes	S288c	haploid	Westridge	K	final	1	2017-2018	K1_Ryanfinal2018_S13_samtools_filtered.vcf.annotated
chrV	177827	A	G	225	DP=25;VDB=0.787611;SGB=-0.691153;MQSB=1;MQ0F=0;AC=2;AN=2;DP4=0,0,16,2;MQ=60	5'-upstream	YER012W	PRE1	NA	yes	S288c	haploid	Westridge	K	final	1	2017-2018	K1_Ryanfinal2018_S13_samtools_filtered.vcf.annotated
chrVIII	85473	A	G	222	DP=62;VDB=6.26307e-06;SGB=-0.692067;RPB=9.61937e-05;MQB=0.81706;MQSB=0.208473;BQB=0.117529;MQ0F=0.016129;ICB=1;HOB=0.5;AC=1;AN=2;DP4=15,5,13,7;MQ=51	intergenic	NA	NA	NA	yes	S288c	haploid	Westridge	K	final	1	2017-2018	K1_Ryanfinal2018_S13_samtools_filtered.vcf.annotated
chrVIII	146123	T	G	221	DP=111;VDB=0.0636513;SGB=-0.693147;RPB=0.686324;MQB=1;MQSB=1;BQB=0.539897;MQ0F=0;ICB=1;HOB=0.5;AC=1;AN=2;DP4=12,4,41,10;MQ=60	intergenic	NA	NA	NA	yes	S288c	haploid	Westridge	K	final	1	2017-2018	K1_Ryanfinal2018_S13_samtools_filtered.vcf.annotated
chrXIV	84554	T	A	225	DP=26;VDB=0.756484;SGB=-0.688148;MQSB=1;MQ0F=0;AC=2;AN=2;DP4=0,0,13,2;MQ=60	coding-nonsynonymous	YNL291C	MID1	K421I	yes	S288c	haploid	Westridge	K	final	1	2017-2018	K1_Ryanfinal2018_S13_samtools_filtered.vcf.annotated
chrXIV	705268	G	A	225	DP=19;VDB=0.580505;SGB=-0.686358;MQSB=0.966012;MQ0F=0;AC=2;AN=2;DP4=0,0,7,7;MQ=60	coding-nonsynonymous	YNR044W	AGA1	A524T	yes	S288c	haploid	Westridge	K	final	1	2017-2018	K1_Ryanfinal2018_S13_samtools_filtered.vcf.annotated
chrXV	328234	T	A	225	DP=21;VDB=0.0441028;SGB=-0.686358;MQSB=0.83527;MQ0F=0;AC=2;AN=2;DP4=0,0,9,5;MQ=59	coding-nonsynonymous	YOR001W	RRP6	L468*	yes	S288c	haploid	Westridge	K	final	1	2017-2018	K1_Ryanfinal2018_S13_samtools_filtered.vcf.annotated
chrXV	328235	A	T	225	DP=21;VDB=0.0438724;SGB=-0.686358;MQSB=0.83527;MQ0F=0;AC=2;AN=2;DP4=0,0,9,5;MQ=59	coding-nonsynonymous	YOR001W	RRP6	L468F	yes	S288c	haploid	Westridge	K	final	1	2017-2018	K1_Ryanfinal2018_S13_samtools_filtered.vcf.annotated
chrXVI	280884	A	G	225	DP=41;VDB=0.987218;SGB=-0.692914;MQSB=1;MQ0F=0;AC=2;AN=2;DP4=0,0,20,5;MQ=60	coding-synonymous	YPL144W	POC4	L135L	yes	S288c	haploid	Westridge	K	final	1	2017-2018	K1_Ryanfinal2018_S13_samtools_filtered.vcf.annotated
chrXVI	344959	T	C	225	DP=16;VDB=0.864626;SGB=-0.676189;MQSB=0.964642;MQ0F=0;AC=2;AN=2;DP4=0,0,7,4;MQ=60	intergenic	NA	NA	NA	no	S288c	haploid	Westridge	K	final	1	2017-2018	K1_Ryanfinal2018_S13_samtools_filtered.vcf.annotated
chrXVI	452658	C	A	228	DP=26;VDB=0.520176;SGB=-0.69168;RPB=1;MQB=1;MQSB=1;BQB=1;MQ0F=0;AC=2;AN=2;DP4=1,0,9,10;MQ=60	coding-nonsynonymous	YPL057C	SUR1	G134C	no	S288c	haploid	Westridge	K	final	1	2017-2018	K1_Ryanfinal2018_S13_samtools_filtered.vcf.annotated
chrIII	191345	G	A	225	DP=85;VDB=0.0132716;SGB=-0.693147;MQSB=1;MQ0F=0;AC=2;AN=2;DP4=0,0,42,39;MQ=60	coding-nonsynonymous	YCR034W	ELO2	V252I	yes	S288c	haploid	Westridge	K	final	2	2017-2018	C34_2018_K2
chrIV	370053	A	C	225	DP=144;VDB=0.999561;SGB=-0.693147;MQSB=0.994563;MQ0F=0;AC=2;AN=2;DP4=0,0,93,48;MQ=59	coding-nonsynonymous	YDL047W	SIT4	T95P	yes	S288c	haploid	Westridge	K	final	2	2017-2018	C34_2018_K2
chrIX	27129	A	G	225	DP=146;VDB=0.998637;SGB=-0.693147;MQSB=1;MQ0F=0;AC=2;AN=2;DP4=0,0,67,76;MQ=60	intergenic	NA	NA	NA	yes	S288c	haploid	Westridge	K	final	2	2017-2018	C34_2018_K2
chrV	115933	C	T	214	DP=24;VDB=1.06671e-09;SGB=-0.692831;MQSB=1;MQ0F=0;AC=2;AN=2;DP4=0,0,22,2;MQ=60	intergenic	NA	NA	NA	yes	S288c	haploid	Westridge	K	final	2	2017-2018	C34_2018_K2
chrV	518324	G	T	228	DP=148;VDB=0.191014;SGB=-0.693147;RPB=0.427913;MQB=1;MQSB=1;BQB=0.041641;MQ0F=0;AC=2;AN=2;DP4=2,1,47,93;MQ=60	coding-nonsynonymous	YER167W	BCK2	A37S	yes	S288c	haploid	Westridge	K	final	2	2017-2018	C34_2018_K2
chrVII	470681	T	C	225	DP=96;VDB=0.974768;SGB=-0.693147;MQSB=0.992626;MQ0F=0;AC=2;AN=2;DP4=0,0,64,30;MQ=59	coding-nonsynonymous	YGL013C	PDR1	K540E	yes	S288c	haploid	Westridge	K	final	2	2017-2018	C34_2018_K2
chrVII	611374	T	G	225	DP=63;VDB=0.312438;SGB=-0.693147;MQSB=1;MQ0F=0;AC=2;AN=2;DP4=0,0,22,33;MQ=60	coding-nonsynonymous	YGR060W	ERG25	S271A	yes	S288c	haploid	Westridge	K	final	2	2017-2018	C34_2018_K2
chrVII	647748	G	C	225	DP=137;VDB=0.837969;SGB=-0.693147;MQSB=1;MQ0F=0;AC=2;AN=2;DP4=0,0,87,44;MQ=60	coding-nonsynonymous	YGR084C	MRP13	A132G	yes	S288c	haploid	Westridge	K	final	2	2017-2018	C34_2018_K2
chrX	339270	A	G	225	DP=140;VDB=0.999988;SGB=-0.693147;MQSB=1;MQ0F=0;AC=2;AN=2;DP4=0,0,70,66;MQ=60	intergenic	NA	NA	NA	yes	S288c	haploid	Westridge	K	final	2	2017-2018	C34_2018_K2
chrXII	649536	G	C	228	DP=125;VDB=0.0555779;SGB=-0.693147;RPB=0.87395;MQB=0.991597;MQSB=0.98629;BQB=0.159664;MQ0F=0;AC=2;AN=2;DP4=0,2,57,62;MQ=59	coding-nonsynonymous	YLR256W	HAP1	R1041P	yes	S288c	haploid	Westridge	K	final	2	2017-2018	C34_2018_K2
chrXII	701914	G	T	225	DP=84;VDB=0.578492;SGB=-0.693147;MQSB=1;MQ0F=0;AC=2;AN=2;DP4=0,0,34,45;MQ=60	coding-nonsynonymous	YLR278C	YLR278C	S704Y	yes	S288c	haploid	Westridge	K	final	2	2017-2018	C34_2018_K2
chrXIII	571172	T	A	225	DP=57;VDB=0.000163949;SGB=-0.693147;MQSB=1;MQ0F=0;AC=2;AN=2;DP4=0,0,12,45;MQ=60	5'-upstream	YMR156C	TPP1	NA	yes	S288c	haploid	Westridge	K	final	2	2017-2018	C34_2018_K2
chrXIV	349969	C	G	225	DP=127;VDB=0.109538;SGB=-0.693147;MQSB=1;MQ0F=0;AC=2;AN=2;DP4=0,0,59,62;MQ=60	coding-nonsynonymous	YNL148C	ALF1	D235H	yes	S288c	haploid	Westridge	K	final	2	2017-2018	C34_2018_K2
chrXVI	452691	C	G	225	DP=90;VDB=0.637795;SGB=-0.693147;MQSB=0.97924;MQ0F=0;AC=2;AN=2;DP4=0,0,48,39;MQ=59	coding-nonsynonymous	YPL057C	SUR1	A123P	yes	S288c	haploid	Westridge	K	final	2	2017-2018	C34_2018_K2
chrII	484106	G	C	225	DP=44;VDB=0.107676;SGB=-0.693146;MQSB=1;MQ0F=0;AC=2;AN=2;DP4=0,0,22,21;MQ=60	coding-nonsynonymous	YBR122C	MRPL36	T133R	yes	S288c	haploid	Westridge	K	final	3	2017-2018	C35_2018_K3
chrVII	471379	A	C	228	DP=50;VDB=0.980332;SGB=-0.693147;RPB=0.4375;MQB=1;MQSB=1;BQB=0.166667;MQ0F=0;AC=2;AN=2;DP4=2,0,24,24;MQ=60	coding-nonsynonymous	YGL013C	PDR1	I307S	yes	S288c	haploid	Westridge	K	final	3	2017-2018	C35_2018_K3
chrX	84553	A	C	225	DP=41;VDB=0.000949671;SGB=-0.693145;MQSB=1;MQ0F=0;AC=2;AN=2;DP4=0,0,23,18;MQ=60	coding-synonymous	YJL183W	MNN11	V162V	yes	S288c	haploid	Westridge	K	final	3	2017-2018	C35_2018_K3
chrXIII	427165	C	T	225	DP=34;VDB=0.354638;SGB=-0.693132;MQSB=1;MQ0F=0;AC=2;AN=2;DP4=0,0,21,13;MQ=60	coding-nonsynonymous	YMR080C	NAM7	W821*	yes	S288c	haploid	Westridge	K	final	3	2017-2018	C35_2018_K3
chrXV	978200	G	A	225	DP=37;VDB=0.972827;SGB=-0.693141;MQSB=1;MQ0F=0;AC=2;AN=2;DP4=0,0,19,18;MQ=60	5'-upstream	YOR344C	TYE7	NA	yes	S288c	haploid	Westridge	K	final	3	2017-2018	C35_2018_K3
chrXVI	452453	CCCATAATAG	C	228	INDEL;IDV=39;IMF=0.928571;DP=42;VDB=0.039906;SGB=-0.693143;MQSB=1;MQ0F=0;AC=2;AN=2;DP4=1,3,20,18;MQ=60	coding-nonsynonymous	YPL057C	SUR1	G202indel	yes	S288c	haploid	Westridge	K	final	3	2017-2018	C35_2018_K3
chrXVI	679808	TA	T	228	INDEL;IDV=32;IMF=1;DP=32;VDB=0.742613;SGB=-0.693097;MQSB=1;MQ0F=0;AC=2;AN=2;DP4=1,1,26,4;MQ=60	coding-nonsynonymous	YPR065W	ROX1	I39indel	yes	S288c	haploid	Westridge	K	final	3	2017-2018	C35_2018_K3
chrII	309571	A	G	225	DP=37;VDB=0.195767;SGB=-0.692352;MQSB=1;MQ0F=0;AC=2;AN=2;DP4=0,0,17,4;MQ=60	coding-nonsynonymous	YBR036C	CSG2	L248P	yes	S288c	haploid	Westridge	L	early	1	2017-2018	2D4_S30_samtools_filtered.vcf.annotated
chrVII	471460	C	A	225	DP=55;VDB=0.999128;SGB=-0.69312;MQSB=1;MQ0F=0;AC=2;AN=2;DP4=0,0,25,7;MQ=60	coding-nonsynonymous	YGL013C	PDR1	G280V	no	S288c	haploid	Westridge	L	early	1	2017-2018	2D4_S30_samtools_filtered.vcf.annotated
chrXVI	561535	G	C	228	DP=61;VDB=0.234707;SGB=-0.69312;RPB=1;MQB=1;MQSB=1;BQB=1;MQ0F=0;AC=2;AN=2;DP4=0,1,28,4;MQ=60	coding-nonsynonymous	YPR003C	YPR003C	S745C	no	S288c	haploid	Westridge	L	early	1	2017-2018	2D4_S30_samtools_filtered.vcf.annotated
chrII	310311	C	T	225	DP=21;VDB=0.763361;SGB=-0.69168;MQSB=1;MQ0F=0;AC=2;AN=2;DP4=0,0,9,10;MQ=60	coding-nonsynonymous	YBR036C	CSG2	M1I	yes	S288c	haploid	Westridge	L	final	1	2017-2018	L1_4_3_18_S10_comb_R1R2.RG.MD.realign.sort
chrVII	214053	C	T	225	DP=18;VDB=0.992504;SGB=-0.689466;MQSB=1;MQ0F=0;AC=2;AN=2;DP4=0,0,6,10;MQ=60	5'-upstream	YGL155W	CDC43	NA	yes	S288c	haploid	Westridge	L	final	1	2017-2018	L1_4_3_18_S10_comb_R1R2.RG.MD.realign.sort
chrVII	471460	C	A	225	DP=29;VDB=0.140406;SGB=-0.693054;MQSB=1;MQ0F=0;AC=2;AN=2;DP4=0,0,16,12;MQ=60	coding-nonsynonymous	YGL013C	PDR1	G280V	no	S288c	haploid	Westridge	L	final	1	2017-2018	L1_4_3_18_S10_comb_R1R2.RG.MD.realign.sort
chrVII	747327	G	A	225	DP=21;VDB=0.886348;SGB=-0.692352;MQSB=1;MQ0F=0;AC=2;AN=2;DP4=0,0,9,12;MQ=60	coding-nonsynonymous	YGR127W	YGR127W	G177E	yes	S288c	haploid	Westridge	L	final	1	2017-2018	L1_4_3_18_S10_comb_R1R2.RG.MD.realign.sort
chrXVI	561535	G	C	225	DP=22;VDB=0.598073;SGB=-0.692352;MQSB=1;MQ0F=0;AC=2;AN=2;DP4=0,0,12,9;MQ=60	coding-nonsynonymous	YPR003C	YPR003C	S745C	no	S288c	haploid	Westridge	L	final	1	2017-2018	L1_4_3_18_S10_comb_R1R2.RG.MD.realign.sort
chrII	218296	A	C	216	DP=15;VDB=0.881805;SGB=-0.683931;RPB=1;MQB=1;MQSB=1;BQB=1;MQ0F=0;AC=2;AN=2;DP4=1,0,10,3;MQ=60	coding-nonsynonymous	YBL005W	PDR3	Y276S	no	S288c	haploid	Westridge	L	final	2	2017-2018	C7_2018_L2
chrII	309619	G	T	169	DP=11;VDB=0.18147;SGB=-0.662043;RPB=1;MQB=1;MQSB=0.916482;BQB=1;MQ0F=0;AC=2;AN=2;DP4=0,1,3,6;MQ=60	coding-nonsynonymous	YBR036C	CSG2	T232K	no	S288c	haploid	Westridge	L	final	2	2017-2018	C7_2018_L2
chrIV	19244	G	T	183	DP=11;VDB=0.528324;SGB=-0.676189;MQSB=1;MQ0F=0;AC=2;AN=2;DP4=0,0,9,2;MQ=60	coding-nonsynonymous	YDL242W	YDL242W	D96Y	no	S288c	haploid	Westridge	L	final	2	2017-2018	C7_2018_L2
chrVII	611167	A	G	225	DP=13;VDB=0.196964;SGB=-0.670168;MQSB=1.00775;MQ0F=0;AC=2;AN=2;DP4=0,0,6,4;MQ=60	coding-nonsynonymous	YGR060W	ERG25	T202A	no	S288c	haploid	Westridge	L	final	2	2017-2018	C7_2018_L2
chrVII	1049620	G	A	221	DP=12;VDB=0.316685;SGB=-0.680642;MQSB=0.95494;MQ0F=0;AC=2;AN=2;DP4=0,0,7,5;MQ=60	coding-synonymous	YGR279C	SCW4	S113S	no	S288c	haploid	Westridge	L	final	2	2017-2018	C7_2018_L2
chrVIII	514980	A	G	110	DP=28;VDB=0.051374;SGB=-0.683931;RPB=0.973724;MQB=1;MQSB=1;BQB=0.356686;MQ0F=0;ICB=1;HOB=0.5;AC=1;AN=2;DP4=13,0,12,1;MQ=60	coding-synonymous	YHR207C	SET5	V502V	no	S288c	haploid	Westridge	L	final	2	2017-2018	C7_2018_L2
chrXIV	427914	C	G	174	DP=15;VDB=0.0985666;SGB=-0.688148;MQSB=1;MQ0F=0;AC=2;AN=2;DP4=0,0,1,14;MQ=60	coding-synonymous	YNL103W	MET4	T60T	no	S288c	haploid	Westridge	L	final	2	2017-2018	C7_2018_L2
chrVII	469834	A	G	225	DP=63;VDB=0.541511;SGB=-0.693141;MQSB=1;MQ0F=0;AC=2;AN=2;DP4=0,0,30,7;MQ=60	coding-nonsynonymous	YGL013C	PDR1	I822T	no	S288c	haploid	Westridge	M	early	1	2017-2018	2H11_S34_samtools_filtered.vcf.annotated
chrVII	611167	A	G	225	DP=108;VDB=0.00854094;SGB=-0.693147;MQSB=1;MQ0F=0;AC=2;AN=2;DP4=0,0,44,15;MQ=60	coding-nonsynonymous	YGR060W	ERG25	T202A	no	S288c	haploid	Westridge	M	early	1	2017-2018	2H11_S34_samtools_filtered.vcf.annotated
chrII	602016	T	G	225	DP=22;VDB=0.993475;SGB=-0.689466;MQSB=1;MQ0F=0;AC=2;AN=2;DP4=0,0,12,4;MQ=60	coding-synonymous	YBR186W	PCH2	G488G	yes	S288c	haploid	Westridge	M	final	1	2017-2018	M3_Ryanfinal2018_S20_samtools_filtered.vcf.annotated
chrIX	112551	C	T	225	DP=17;VDB=0.181842;SGB=-0.683931;MQSB=1;MQ0F=0;AC=2;AN=2;DP4=0,0,8,5;MQ=60	coding-nonsynonymous	YIL129C	TAO3	M229I	yes	S288c	haploid	Westridge	M	final	1	2017-2018	M3_Ryanfinal2018_S20_samtools_filtered.vcf.annotated
chrIX	112552	A	T	225	DP=16;VDB=0.332906;SGB=-0.683931;MQSB=0.961166;MQ0F=0;AC=2;AN=2;DP4=0,0,7,6;MQ=60	coding-nonsynonymous	YIL129C	TAO3	M229K	yes	S288c	haploid	Westridge	M	final	1	2017-2018	M3_Ryanfinal2018_S20_samtools_filtered.vcf.annotated
chrIX	112555	G	C	225	DP=16;VDB=0.326671;SGB=-0.683931;MQSB=0.961166;MQ0F=0;AC=2;AN=2;DP4=0,0,7,6;MQ=60	coding-nonsynonymous	YIL129C	TAO3	A228G	yes	S288c	haploid	Westridge	M	final	1	2017-2018	M3_Ryanfinal2018_S20_samtools_filtered.vcf.annotated
chrVII	471470	A	G	225	DP=39;VDB=0.450039;SGB=-0.692717;MQSB=1;MQ0F=0;AC=2;AN=2;DP4=0,0,19,4;MQ=60	coding-nonsynonymous	YGL013C	PDR1	S277P	yes	S288c	haploid	Westridge	M	final	1	2017-2018	M3_Ryanfinal2018_S20_samtools_filtered.vcf.annotated
chrVII	611170	G	C	225	DP=59;VDB=0.390754;SGB=-0.693143;MQSB=1;MQ0F=0;AC=2;AN=2;DP4=0,0,28,10;MQ=60	coding-nonsynonymous	YGR060W	ERG25	V203L	no	S288c	haploid	Westridge	M	final	1	2017-2018	M3_Ryanfinal2018_S20_samtools_filtered.vcf.annotated
chrVII	1041397	T	C	225	DP=25;VDB=0.855506;SGB=-0.690438;MQSB=1;MQ0F=0;AC=2;AN=2;DP4=0,0,10,7;MQ=60	coding-nonsynonymous	YGR274C	TAF1	I567V	yes	S288c	haploid	Westridge	M	final	1	2017-2018	M3_Ryanfinal2018_S20_samtools_filtered.vcf.annotated
chrXII	648017	G	T	225	DP=29;VDB=0.993089;SGB=-0.692352;MQSB=1;MQ0F=0;AC=2;AN=2;DP4=0,0,13,8;MQ=60	coding-nonsynonymous	YLR256W	HAP1	E535*	yes	S288c	haploid	Westridge	M	final	1	2017-2018	M3_Ryanfinal2018_S20_samtools_filtered.vcf.annotated
chrXV	905648	G	A	225	DP=28;VDB=0.467619;SGB=-0.690438;MQSB=1;MQ0F=0;AC=2;AN=2;DP4=0,0,16,1;MQ=60	coding-nonsynonymous	YOR315W	SFG1	E297K	yes	S288c	haploid	Westridge	M	final	1	2017-2018	M3_Ryanfinal2018_S20_samtools_filtered.vcf.annotated
chrXV	960391	T	G	225	DP=33;VDB=0.990345;SGB=-0.692717;MQSB=1;MQ0F=0;AC=2;AN=2;DP4=0,0,16,7;MQ=60	intergenic	NA	NA	NA	yes	S288c	haploid	Westridge	M	final	1	2017-2018	M3_Ryanfinal2018_S20_samtools_filtered.vcf.annotated
chrXVI	33689	CAAAA	CAAA	98	INDEL;IDV=31;IMF=0.911765;DP=34;VDB=0.993888;SGB=-0.69168;MQSB=1;MQ0F=0;ICB=1;HOB=0.5;AC=1;AN=2;DP4=3,12,16,3;MQ=60	coding-nonsynonymous	YPL269W	KAR9	P226indel	yes	S288c	haploid	Westridge	M	final	1	2017-2018	M3_Ryanfinal2018_S20_samtools_filtered.vcf.annotated
chrXVI	102654	C	A	225	DP=61;VDB=0.0534363;SGB=-0.693139;MQSB=1;MQ0F=0;AC=2;AN=2;DP4=0,0,30,6;MQ=60	coding-nonsynonymous	YPL236C	ENV7	G17*	yes	S288c	haploid	Westridge	M	final	1	2017-2018	M3_Ryanfinal2018_S20_samtools_filtered.vcf.annotated
chrXVI	452307	A	G	225	DP=41;VDB=0.832882;SGB=-0.692976;MQSB=1;MQ0F=0;AC=2;AN=2;DP4=0,0,20,6;MQ=60	coding-nonsynonymous	YPL057C	SUR1	W251R	yes	S288c	haploid	Westridge	M	final	1	2017-2018	M3_Ryanfinal2018_S20_samtools_filtered.vcf.annotated
chrII	309585	C	G	228	DP=64;VDB=0.894717;SGB=-0.693147;RPB=1;MQB=1;MQSB=1;BQB=1;MQ0F=0;AC=2;AN=2;DP4=0,1,31,31;MQ=60	coding-nonsynonymous	YBR036C	CSG2	R243S	yes	S288c	haploid	Westridge	M	final	2	2017-2018	C17_2018_M1
chrII	744548	A	G	225	DP=57;VDB=0.105885;SGB=-0.693147;MQSB=1;MQ0F=0;AC=2;AN=2;DP4=0,0,19,38;MQ=60	5'-upstream	YBR270C	BIT2	NA	yes	S288c	haploid	Westridge	M	final	2	2017-2018	C17_2018_M1
chrIII	56574	C	A	225	DP=28;VDB=0.931149;SGB=-0.693054;MQSB=1;MQ0F=0;AC=2;AN=2;DP4=0,0,14,14;MQ=60	5'-upstream	YCL038C	ATG22	NA	yes	S288c	haploid	Westridge	M	final	2	2017-2018	C17_2018_M1
chrIII	121665	C	G	228	DP=60;VDB=0.997131;SGB=-0.693147;RPB=1;MQB=1;MQSB=1;BQB=1;MQ0F=0;AC=2;AN=2;DP4=1,0,34,24;MQ=60	coding-nonsynonymous	YCR005C	CIT2	V222L	yes	S288c	haploid	Westridge	M	final	2	2017-2018	C17_2018_M1
chrIV	721530	C	T	225	DP=56;VDB=0.741366;SGB=-0.693147;MQSB=1;MQ0F=0;AC=2;AN=2;DP4=0,0,21,34;MQ=60	5'-upstream	YDR134C	CCW22	NA	yes	S288c	haploid	Westridge	M	final	2	2017-2018	C17_2018_M1
chrIV	1370107	A	G	225	DP=20;VDB=0.978105;SGB=-0.692067;MQSB=1;MQ0F=0;AC=2;AN=2;DP4=0,0,13,7;MQ=60	coding-synonymous	YDR457W	TOM1	R106R	yes	S288c	haploid	Westridge	M	final	2	2017-2018	C17_2018_M1
chrVII	471382	T	C	225	DP=46;VDB=0.986491;SGB=-0.693147;MQSB=0.983123;MQ0F=0;AC=2;AN=2;DP4=0,0,30,16;MQ=59	coding-nonsynonymous	YGL013C	PDR1	Y306C	yes	S288c	haploid	Westridge	M	final	2	2017-2018	C17_2018_M1
chrVII	610909	C	G	225	DP=67;VDB=0.886286;SGB=-0.693147;MQSB=1;MQ0F=0;AC=2;AN=2;DP4=0,0,46,20;MQ=60	coding-nonsynonymous	YGR060W	ERG25	P116A	yes	S288c	haploid	Westridge	M	final	2	2017-2018	C17_2018_M1
chrX	519988	C	T	225	DP=36;VDB=0.900324;SGB=-0.693139;MQSB=1;MQ0F=0;AC=2;AN=2;DP4=0,0,21,15;MQ=60	coding-nonsynonymous	YJR045C	SSC1	V539I	yes	S288c	haploid	Westridge	M	final	2	2017-2018	C17_2018_M1
chrXIII	675620	G	C	225	DP=45;VDB=0.998834;SGB=-0.693147;MQSB=1;MQ0F=0;AC=2;AN=2;DP4=0,0,33,12;MQ=60	intergenic	NA	NA	NA	yes	S288c	haploid	Westridge	M	final	2	2017-2018	C17_2018_M1
chrXIV	559524	G	T	225	DP=78;VDB=0.853589;SGB=-0.693147;MQSB=1;MQ0F=0;AC=2;AN=2;DP4=0,0,44,32;MQ=60	intergenic	NA	NA	NA	yes	S288c	haploid	Westridge	M	final	2	2017-2018	C17_2018_M1
chrXV	999600	T	A	225	DP=63;VDB=0.00155219;SGB=-0.693147;MQSB=1;MQ0F=0;AC=2;AN=2;DP4=0,0,33,30;MQ=60	coding-nonsynonymous	YOR353C	SOG2	N410I	yes	S288c	haploid	Westridge	M	final	2	2017-2018	C17_2018_M1
chrXV	1066263	T	C	225	DP=36;VDB=0.96878;SGB=-0.693139;MQSB=1;MQ0F=0;AC=2;AN=2;DP4=0,0,16,20;MQ=60	intergenic	NA	NA	NA	yes	S288c	haploid	Westridge	M	final	2	2017-2018	C17_2018_M1
chrXVI	822388	A	G	225	DP=73;VDB=0.0954039;SGB=-0.693147;MQSB=0.987747;MQ0F=0;AC=2;AN=2;DP4=0,0,45,27;MQ=59	intergenic	NA	NA	NA	yes	S288c	haploid	Westridge	M	final	2	2017-2018	C17_2018_M1
chrVII	469834	A	G	225	DP=64;VDB=0.224;SGB=-0.693147;MQSB=1;MQ0F=0;AC=2;AN=2;DP4=0,0,32,32;MQ=60	coding-nonsynonymous	YGL013C	PDR1	I822T	no	S288c	haploid	Westridge	M	final	3	2017-2018	C18_2018_M2
chrVII	610694	A	C	228	DP=45;VDB=0.999999;SGB=-0.693146;RPB=0.534884;MQB=1;MQSB=1;BQB=0.162791;MQ0F=0;AC=2;AN=2;DP4=2,0,20,23;MQ=60	coding-nonsynonymous	YGR060W	ERG25	Y44S	yes	S288c	haploid	Westridge	M	final	3	2017-2018	C18_2018_M2
chrVII	955657	C	T	225	DP=46;VDB=0.884348;SGB=-0.693146;MQSB=1;MQ0F=0;AC=2;AN=2;DP4=0,0,22,22;MQ=60	coding-nonsynonymous	YGR233C	PHO81	G852R	yes	S288c	haploid	Westridge	M	final	3	2017-2018	C18_2018_M2
chrXII	645517	G	A	225	DP=35;VDB=0.155723;SGB=-0.693136;MQSB=1;MQ0F=0;AC=2;AN=2;DP4=0,0,13,22;MQ=60	intergenic	NA	NA	NA	yes	S288c	haploid	Westridge	M	final	3	2017-2018	C18_2018_M2
chrXII	736962	C	A	228	DP=65;VDB=0.914303;SGB=-0.693147;RPB=1;MQB=1;MQSB=1;BQB=1;MQ0F=0;AC=2;AN=2;DP4=1,0,32,31;MQ=60	coding-nonsynonymous	YLR304C	ACO1	G196V	yes	S288c	haploid	Westridge	M	final	3	2017-2018	C18_2018_M2
chrXIII	264647	A	T	228	DP=60;VDB=0.0280031;SGB=-0.693147;RPB=0.838486;MQB=1;MQSB=1;BQB=0.0263718;MQ0F=0;AC=2;AN=2;DP4=2,1,30,27;MQ=60	coding-nonsynonymous	YML002W	YML002W	K36M	yes	S288c	haploid	Westridge	M	final	3	2017-2018	C18_2018_M2
chrXIII	830820	C	T	225	DP=63;VDB=0.913907;SGB=-0.693147;MQSB=1;MQ0F=0;AC=2;AN=2;DP4=0,0,38,24;MQ=60	coding-synonymous	YMR280C	CAT8	L170L	yes	S288c	haploid	Westridge	M	final	3	2017-2018	C18_2018_M2
chrXIV	696007	A	T	225	DP=55;VDB=0.369649;SGB=-0.693147;MQSB=1;MQ0F=0;AC=2;AN=2;DP4=0,0,35,20;MQ=60	coding-nonsynonymous	YNR038W	DBP6	E138V	yes	S288c	haploid	Westridge	M	final	3	2017-2018	C18_2018_M2
chrXV	105202	C	G	225	DP=55;VDB=0.182195;SGB=-0.693147;MQSB=1;MQ0F=0;AC=2;AN=2;DP4=0,0,39,14;MQ=60	coding-nonsynonymous	YOL113W	SKM1	Q293E	yes	S288c	haploid	Westridge	M	final	3	2017-2018	C18_2018_M2
chrXV	420234	T	C	225	DP=60;VDB=0.496405;SGB=-0.693147;MQSB=0.961214;MQ0F=0;AC=2;AN=2;DP4=0,0,23,37;MQ=59	coding-nonsynonymous	YOR048C	RAT1	K473E	yes	S288c	haploid	Westridge	M	final	3	2017-2018	C18_2018_M2
chrXVI	181377	T	A	228	DP=37;VDB=0.385568;SGB=-0.693136;RPB=1;MQB=1;MQSB=1;BQB=1;MQ0F=0;AC=2;AN=2;DP4=1,0,20,15;MQ=60	5'-upstream	YPL193W	RSA1	NA	yes	S288c	haploid	Westridge	M	final	3	2017-2018	C18_2018_M2
chrXVI	680304	C	A	225	DP=62;VDB=0.96601;SGB=-0.693147;MQSB=1;MQ0F=0;AC=2;AN=2;DP4=0,0,43,18;MQ=60	coding-nonsynonymous	YPR065W	ROX1	Y204*	yes	S288c	haploid	Westridge	M	final	3	2017-2018	C18_2018_M2
chrVII	367983	C	T	225	DP=39;VDB=0.521084;SGB=-0.692352;MQSB=1;MQ0F=0;AC=2;AN=2;DP4=0,0,19,2;MQ=60	coding-nonsynonymous	YGL075C	MPS2	E36K	yes	S288c	haploid	Westridge	O	early	1	2017-2018	1B7_S21_samtools_filtered.vcf.annotated
chrX	340877	C	T	228	DP=75;VDB=0.327233;SGB=-0.693143;RPB=1;MQB=1;MQSB=1;BQB=1;MQ0F=0;AC=2;AN=2;DP4=1,0,31,7;MQ=60	coding-nonsynonymous	YJL051W	IRC8	A364V	yes	S288c	haploid	Westridge	O	early	1	2017-2018	1B7_S21_samtools_filtered.vcf.annotated
chrXVI	452684	C	T	228	DP=57;VDB=0.980617;SGB=-0.693127;RPB=0.030303;MQB=1;MQSB=1;BQB=0.409091;MQ0F=0;AC=2;AN=2;DP4=2,0,23,10;MQ=60	coding-nonsynonymous	YPL057C	SUR1	R125H	yes	S288c	haploid	Westridge	O	early	1	2017-2018	1B7_S21_samtools_filtered.vcf.annotated
chrII	220366	T	C	225	DP=75;VDB=0.0872005;SGB=-0.693147;MQSB=1;MQ0F=0;AC=2;AN=2;DP4=0,0,43,5;MQ=60	coding-nonsynonymous	YBL005W	PDR3	L966P	no	S288c	haploid	Westridge	O	final	1	2017-2018	O2_Ryanfinal2018_S19_samtools_filtered.vcf.annotated
chrIV	835505	T	C	225	DP=34;VDB=0.714117;SGB=-0.692352;MQSB=1;MQ0F=0;AC=2;AN=2;DP4=0,0,9,12;MQ=60	5'-upstream	YDR186C	SND1	NA	yes	S288c	haploid	Westridge	O	final	1	2017-2018	O2_Ryanfinal2018_S19_samtools_filtered.vcf.annotated
chrIV	1352639	T	C	225	DP=63;VDB=0.173198;SGB=-0.693146;MQSB=0.998451;MQ0F=0;AC=2;AN=2;DP4=0,0,30,12;MQ=57	5'-upstream	YDR445C	YDR445C	NA	yes	S288c	haploid	Westridge	O	final	1	2017-2018	O2_Ryanfinal2018_S19_samtools_filtered.vcf.annotated
chrM	42663	T	G	225	DP=72;VDB=6.92142e-34;SGB=-0.693147;MQSB=0.988453;MQ0F=0;AC=2;AN=2;DP4=0,0,46,26;MQ=59	intron	Q0105	COB	NA	yes	S288c	haploid	Westridge	O	final	1	2017-2018	O2_Ryanfinal2018_S19_samtools_filtered.vcf.annotated
chrM	44795	ATTTTTTTT	ATTTTTTTTT	80	INDEL;IDV=210;IMF=0.929204;DP=226;VDB=0.00233237;SGB=-0.693147;MQSB=0.984764;MQ0F=0;AC=2;AN=2;DP4=14,7,144,61;MQ=59	intergenic	NA	NA	NA	yes	S288c	haploid	Westridge	O	final	1	2017-2018	O2_Ryanfinal2018_S19_samtools_filtered.vcf.annotated
chrM	47519	T	A	187	DP=21;VDB=1.66594e-13;SGB=-0.692352;MQSB=1;MQ0F=0;AC=2;AN=2;DP4=0,0,2,19;MQ=60	intergenic	NA	NA	NA	yes	S288c	haploid	Westridge	O	final	1	2017-2018	O2_Ryanfinal2018_S19_samtools_filtered.vcf.annotated
chrVII	379568	G	T	225	DP=22;VDB=0.298272;SGB=-0.686358;MQSB=1;MQ0F=0;AC=2;AN=2;DP4=0,0,11,3;MQ=60	coding-nonsynonymous	YGL066W	SGF73	G654C	no	S288c	haploid	Westridge	O	final	1	2017-2018	O2_Ryanfinal2018_S19_samtools_filtered.vcf.annotated
chrVII	598969	C	T	202	DP=20;VDB=0.139239;SGB=-0.686358;MQSB=1;MQ0F=0;AC=2;AN=2;DP4=0,0,13,1;MQ=60	intergenic	NA	NA	NA	yes	S288c	haploid	Westridge	O	final	1	2017-2018	O2_Ryanfinal2018_S19_samtools_filtered.vcf.annotated
chrVII	611035	T	C	225	DP=25;VDB=0.680968;SGB=-0.692562;MQSB=1;MQ0F=0;AC=2;AN=2;DP4=0,0,13,9;MQ=60	coding-nonsynonymous	YGR060W	ERG25	W158R	no	S288c	haploid	Westridge	O	final	1	2017-2018	O2_Ryanfinal2018_S19_samtools_filtered.vcf.annotated
chrVII	800173	C	T	228	DP=23;VDB=0.900864;SGB=-0.689466;RPB=1;MQB=1;MQSB=1;BQB=1;MQ0F=0;AC=2;AN=2;DP4=1,0,13,3;MQ=60	intergenic	NA	NA	NA	no	S288c	haploid	Westridge	O	final	1	2017-2018	O2_Ryanfinal2018_S19_samtools_filtered.vcf.annotated
chrXII	648261	C	A	225	DP=21;VDB=0.419561;SGB=-0.688148;MQSB=1;MQ0F=0;AC=2;AN=2;DP4=0,0,10,5;MQ=60	coding-nonsynonymous	YLR256W	HAP1	A616E	yes	S288c	haploid	Westridge	O	final	1	2017-2018	O2_Ryanfinal2018_S19_samtools_filtered.vcf.annotated
chrXII	933304	C	A	225	DP=26;VDB=0.445907;SGB=-0.691153;MQSB=1;MQ0F=0;AC=2;AN=2;DP4=0,0,11,7;MQ=60	coding-nonsynonymous	YLR407W	YLR407W	S113*	yes	S288c	haploid	Westridge	O	final	1	2017-2018	O2_Ryanfinal2018_S19_samtools_filtered.vcf.annotated
chrXIII	24730	T	A	225	DP=17;VDB=0.997903;SGB=-0.683931;MQSB=1;MQ0F=0;AC=2;AN=2;DP4=0,0,9,4;MQ=60	coding-nonsynonymous	YML123C	PHO84	L357F	no	S288c	haploid	Westridge	O	final	1	2017-2018	O2_Ryanfinal2018_S19_samtools_filtered.vcf.annotated
chrXV	573995	G	C	225	DP=29;VDB=0.454998;SGB=-0.692562;MQSB=1;MQ0F=0;AC=2;AN=2;DP4=0,0,18,4;MQ=60	coding-nonsynonymous	YOR132W	VPS17	S274T	no	S288c	haploid	Westridge	O	final	1	2017-2018	O2_Ryanfinal2018_S19_samtools_filtered.vcf.annotated
chrXVI	452762	A	G	225	DP=34;VDB=0.858927;SGB=-0.692831;MQSB=1;MQ0F=0;AC=2;AN=2;DP4=0,0,18,6;MQ=60	coding-nonsynonymous	YPL057C	SUR1	F99S	no	S288c	haploid	Westridge	O	final	1	2017-2018	O2_Ryanfinal2018_S19_samtools_filtered.vcf.annotated
chrII	141149	G	A	225	DP=30;VDB=0.887511;SGB=-0.693097;MQSB=1;MQ0F=0;AC=2;AN=2;DP4=0,0,11,19;MQ=60	5'-upstream	YBL041W	PRE7	NA	no	S288c	haploid	Westridge	O	final	2	2017-2018	C21_2018_O1_1
chrII	582087	A	G	225	DP=71;VDB=0.160318;SGB=-0.693147;MQSB=0.988741;MQ0F=0;AC=2;AN=2;DP4=0,0,25,46;MQ=59	coding-nonsynonymous	YBR173C	UMP1	L29S	no	S288c	haploid	Westridge	O	final	2	2017-2018	C21_2018_O1_1
chrIV	171722	G	A	225	DP=21;VDB=0.0159678;SGB=-0.692352;MQSB=1;MQ0F=0;AC=2;AN=2;DP4=0,0,15,6;MQ=60	coding-nonsynonymous	YDL160C	DHH1	S70F	no	S288c	haploid	Westridge	O	final	2	2017-2018	C21_2018_O1_1
chrIV	892418	C	G	225	DP=32;VDB=0.559355;SGB=-0.69312;MQSB=1;MQ0F=0;AC=2;AN=2;DP4=0,0,14,18;MQ=60	coding-nonsynonymous	YDR213W	UPC2	H890D	no	S288c	haploid	Westridge	O	final	2	2017-2018	C21_2018_O1_1
chrV	512841	T	G	225	DP=56;VDB=0.560574;SGB=-0.693147;MQSB=1;MQ0F=0;AC=2;AN=2;DP4=0,0,46,9;MQ=60	coding-nonsynonymous	YER166W	DNF1	I33S	no	S288c	haploid	Westridge	O	final	2	2017-2018	C21_2018_O1_1
chrVII	469876	T	A	225	DP=34;VDB=0.241595;SGB=-0.693132;MQSB=1;MQ0F=0;AC=2;AN=2;DP4=0,0,19,15;MQ=60	coding-nonsynonymous	YGL013C	PDR1	D808V	no	S288c	haploid	Westridge	O	final	2	2017-2018	C21_2018_O1_1
chrVII	611323	G	A	225	DP=66;VDB=0.015269;SGB=-0.693147;MQSB=1;MQ0F=0;AC=2;AN=2;DP4=0,0,42,22;MQ=60	coding-nonsynonymous	YGR060W	ERG25	G254S	no	S288c	haploid	Westridge	O	final	2	2017-2018	C21_2018_O1_1
chrXIII	802580	C	G	225	DP=50;VDB=0.0751034;SGB=-0.693147;MQSB=1;MQ0F=0;AC=2;AN=2;DP4=0,0,12,37;MQ=60	coding-nonsynonymous	YMR267W	PPA2	S270*	no	S288c	haploid	Westridge	O	final	2	2017-2018	C21_2018_O1_1
chrXIV	468959	GT	G	219	INDEL;IDV=31;IMF=1;DP=31;VDB=0.0585872;SGB=-0.692976;MQSB=1;MQ0F=0;ICB=1;HOB=0.5;AC=1;AN=2;DP4=1,4,9,17;MQ=60	coding-nonsynonymous	YNL085W	MKT1	S610indel	no	S288c	haploid	Westridge	O	final	2	2017-2018	C21_2018_O1_1
chrXIV	678248	C	T	225	DP=25;VDB=0.518517;SGB=-0.692914;MQSB=1;MQ0F=0;AC=2;AN=2;DP4=0,0,2,23;MQ=60	coding-nonsynonymous	YNR029C	YNR029C	G81R	no	S288c	haploid	Westridge	O	final	2	2017-2018	C21_2018_O1_1
chrXV	1034783	G	A	228	DP=21;VDB=0.145777;SGB=-0.692067;RPB=1;MQB=1;MQSB=1;BQB=1;MQ0F=0;AC=2;AN=2;DP4=1,0,11,9;MQ=60	intergenic	NA	NA	NA	no	S288c	haploid	Westridge	O	final	2	2017-2018	C21_2018_O1_1
chrXVI	99173	T	G	225	DP=41;VDB=0.537581;SGB=-0.693145;MQSB=1;MQ0F=0;AC=2;AN=2;DP4=0,0,31,10;MQ=60	intergenic	NA	NA	NA	no	S288c	haploid	Westridge	O	final	2	2017-2018	C21_2018_O1_1
chrXVI	331283	G	A	225	DP=38;VDB=0.998998;SGB=-0.693143;MQSB=1;MQ0F=0;AC=2;AN=2;DP4=0,0,20,18;MQ=60	coding-nonsynonymous	YPL116W	HOS3	V560I	no	S288c	haploid	Westridge	O	final	2	2017-2018	C21_2018_O1_1
chrII	141149	G	A	225	DP=51;VDB=0.55215;SGB=-0.693147;MQSB=1;MQ0F=0;AC=2;AN=2;DP4=0,0,12,39;MQ=60	5'-upstream	YBL041W	PRE7	NA	no	S288c	haploid	Westridge	O	final	3	2017-2018	C22_2018_O1_2
chrII	582087	A	G	225	DP=107;VDB=0.764905;SGB=-0.693147;MQSB=1;MQ0F=0;AC=2;AN=2;DP4=0,0,45,61;MQ=60	coding-nonsynonymous	YBR173C	UMP1	L29S	no	S288c	haploid	Westridge	O	final	3	2017-2018	C22_2018_O1_2
chrIV	171722	G	A	225	DP=26;VDB=0.442751;SGB=-0.692976;MQSB=1;MQ0F=0;AC=2;AN=2;DP4=0,0,16,10;MQ=60	coding-nonsynonymous	YDL160C	DHH1	S70F	no	S288c	haploid	Westridge	O	final	3	2017-2018	C22_2018_O1_2
chrIV	892418	C	G	225	DP=50;VDB=0.9999;SGB=-0.693147;MQSB=0.98481;MQ0F=0;AC=2;AN=2;DP4=0,0,32,16;MQ=59	coding-nonsynonymous	YDR213W	UPC2	H890D	no	S288c	haploid	Westridge	O	final	3	2017-2018	C22_2018_O1_2
chrV	512841	T	G	225	DP=75;VDB=0.821495;SGB=-0.693147;MQSB=1;MQ0F=0;AC=2;AN=2;DP4=0,0,55,20;MQ=60	coding-nonsynonymous	YER166W	DNF1	I33S	no	S288c	haploid	Westridge	O	final	3	2017-2018	C22_2018_O1_2
chrVII	469876	T	A	225	DP=48;VDB=0.266965;SGB=-0.693147;MQSB=1;MQ0F=0;AC=2;AN=2;DP4=0,0,29,19;MQ=60	coding-nonsynonymous	YGL013C	PDR1	D808V	no	S288c	haploid	Westridge	O	final	3	2017-2018	C22_2018_O1_2
chrVII	611323	G	A	228	DP=92;VDB=0.0663188;SGB=-0.693147;RPB=1;MQB=1;MQSB=1;BQB=1;MQ0F=0;AC=2;AN=2;DP4=1,0,58,30;MQ=60	coding-nonsynonymous	YGR060W	ERG25	G254S	no	S288c	haploid	Westridge	O	final	3	2017-2018	C22_2018_O1_2
chrXIII	802580	C	G	225	DP=58;VDB=0.263143;SGB=-0.693147;MQSB=0.986708;MQ0F=0;AC=2;AN=2;DP4=0,0,20,38;MQ=59	coding-nonsynonymous	YMR267W	PPA2	S270*	no	S288c	haploid	Westridge	O	final	3	2017-2018	C22_2018_O1_2
chrXIV	468959	GT	G	219	INDEL;IDV=48;IMF=1;DP=48;VDB=0.907459;SGB=-0.693145;MQSB=1;MQ0F=0;ICB=1;HOB=0.5;AC=1;AN=2;DP4=3,4,17,24;MQ=60	coding-nonsynonymous	YNL085W	MKT1	S610indel	no	S288c	haploid	Westridge	O	final	3	2017-2018	C22_2018_O1_2
chrXIV	678248	C	T	225	DP=40;VDB=0.887145;SGB=-0.693143;MQSB=1;MQ0F=0;AC=2;AN=2;DP4=0,0,6,32;MQ=60	coding-nonsynonymous	YNR029C	YNR029C	G81R	no	S288c	haploid	Westridge	O	final	3	2017-2018	C22_2018_O1_2
chrXV	1034783	G	A	225	DP=30;VDB=0.0416869;SGB=-0.693097;MQSB=1;MQ0F=0;AC=2;AN=2;DP4=0,0,20,10;MQ=60	intergenic	NA	NA	NA	no	S288c	haploid	Westridge	O	final	3	2017-2018	C22_2018_O1_2
chrXVI	99173	T	G	225	DP=60;VDB=0.525146;SGB=-0.693147;MQSB=1;MQ0F=0;AC=2;AN=2;DP4=0,0,45,14;MQ=60	intergenic	NA	NA	NA	no	S288c	haploid	Westridge	O	final	3	2017-2018	C22_2018_O1_2
chrXVI	331283	G	A	225	DP=51;VDB=0.99883;SGB=-0.693147;MQSB=1;MQ0F=0;AC=2;AN=2;DP4=0,0,25,22;MQ=60	coding-nonsynonymous	YPL116W	HOS3	V560I	no	S288c	haploid	Westridge	O	final	3	2017-2018	C22_2018_O1_2
chrI	24937	A	G	228	DP=136;VDB=0.528739;SGB=-0.693147;RPB=1;MQB=1;MQSB=0.0198876;BQB=1;MQ0F=0;AC=2;AN=2;DP4=1,0,79,51;MQ=41	coding-nonsynonymous	YAL063C	FLO9	V1011A	no	S288c	haploid	Westridge	O	final	4	2017-2018	C23_2018_O3_1
chrI	24956	T	C	228	DP=101;VDB=0.0368663;SGB=-0.693147;RPB=1;MQB=1;MQSB=0.403532;BQB=1;MQ0F=0;AC=2;AN=2;DP4=1,0,49,49;MQ=41	coding-nonsynonymous	YAL063C	FLO9	T1005A	no	S288c	haploid	Westridge	O	final	4	2017-2018	C23_2018_O3_1
chrI	24958	A	G	228	DP=105;VDB=0.182681;SGB=-0.693147;RPB=1;MQB=1;MQSB=0.204031;BQB=1;MQ0F=0;AC=2;AN=2;DP4=1,0,53,49;MQ=42	coding-nonsynonymous	YAL063C	FLO9	I1004T	no	S288c	haploid	Westridge	O	final	4	2017-2018	C23_2018_O3_1
chrI	24966	A	G	228	DP=111;VDB=0.717863;SGB=-0.693147;RPB=1;MQB=1;MQSB=0.231443;BQB=1;MQ0F=0;AC=2;AN=2;DP4=1,0,56,51;MQ=43	coding-synonymous	YAL063C	FLO9	S1001S	no	S288c	haploid	Westridge	O	final	4	2017-2018	C23_2018_O3_1
chrI	24977	C	T	228	DP=115;VDB=0.994632;SGB=-0.693147;RPB=1;MQB=1;MQSB=0.362614;BQB=1;MQ0F=0;AC=2;AN=2;DP4=1,0,54,56;MQ=45	coding-nonsynonymous	YAL063C	FLO9	A998T	no	S288c	haploid	Westridge	O	final	4	2017-2018	C23_2018_O3_1
chrII	220366	T	C	228	DP=110;VDB=0.545538;SGB=-0.693147;RPB=1;MQB=1;MQSB=1;BQB=1;MQ0F=0;AC=2;AN=2;DP4=0,1,61,45;MQ=60	coding-nonsynonymous	YBL005W	PDR3	L966P	no	S288c	haploid	Westridge	O	final	4	2017-2018	C23_2018_O3_1
chrVII	379568	G	T	225	DP=109;VDB=0.253206;SGB=-0.693147;MQSB=1;MQ0F=0;AC=2;AN=2;DP4=0,0,62,33;MQ=60	coding-nonsynonymous	YGL066W	SGF73	G654C	no	S288c	haploid	Westridge	O	final	4	2017-2018	C23_2018_O3_1
chrVII	611035	T	C	225	DP=122;VDB=0.380794;SGB=-0.693147;MQSB=1;MQ0F=0;AC=2;AN=2;DP4=0,0,46,70;MQ=60	coding-nonsynonymous	YGR060W	ERG25	W158R	no	S288c	haploid	Westridge	O	final	4	2017-2018	C23_2018_O3_1
chrVII	800173	C	T	225	DP=84;VDB=0.847078;SGB=-0.693147;MQSB=0.985528;MQ0F=0;AC=2;AN=2;DP4=0,0,46,38;MQ=59	intergenic	NA	NA	NA	no	S288c	haploid	Westridge	O	final	4	2017-2018	C23_2018_O3_1
chrXII	646872	TGGG	TGG	160	INDEL;IDV=145;IMF=0.986395;DP=147;VDB=0.963755;SGB=-0.693147;MQSB=1;MQ0F=0;AC=2;AN=2;DP4=9,17,64,57;MQ=60	coding-nonsynonymous	YLR256W	HAP1	M153indel	no	S288c	haploid	Westridge	O	final	4	2017-2018	C23_2018_O3_1
chrXIII	24730	T	A	228	DP=156;VDB=0.932142;SGB=-0.693147;RPB=0.467343;MQB=0.9998;MQSB=0.994677;BQB=0.0261045;MQ0F=0;AC=2;AN=2;DP4=2,1,96,52;MQ=59	coding-nonsynonymous	YML123C	PHO84	L357F	no	S288c	haploid	Westridge	O	final	4	2017-2018	C23_2018_O3_1
chrXV	553808	C	T	225	DP=145;VDB=0.892868;SGB=-0.693147;MQSB=1;MQ0F=0;AC=2;AN=2;DP4=0,0,70,71;MQ=60	coding-nonsynonymous	YOR123C	LEO1	D255N	no	S288c	haploid	Westridge	O	final	4	2017-2018	C23_2018_O3_1
chrXV	573995	G	C	225	DP=132;VDB=0.999729;SGB=-0.693147;MQSB=1;MQ0F=0;AC=2;AN=2;DP4=0,0,82,42;MQ=60	coding-nonsynonymous	YOR132W	VPS17	S274T	no	S288c	haploid	Westridge	O	final	4	2017-2018	C23_2018_O3_1
chrXV	937062	G	A	228	DP=162;VDB=0.984041;SGB=-0.693147;RPB=1;MQB=1;MQSB=1;BQB=1;MQ0F=0;AC=2;AN=2;DP4=1,0,93,58;MQ=60	coding-nonsynonymous	YOR329C	SCD5	A763V	no	S288c	haploid	Westridge	O	final	4	2017-2018	C23_2018_O3_1
chrXVI	452762	A	G	225	DP=125;VDB=0.000722789;SGB=-0.693147;MQSB=0.9851;MQ0F=0;AC=2;AN=2;DP4=0,0,53,61;MQ=59	coding-nonsynonymous	YPL057C	SUR1	F99S	no	S288c	haploid	Westridge	O	final	4	2017-2018	C23_2018_O3_1
chrI	24937	A	G	225	DP=50;VDB=0.163814;SGB=-0.693147;MQSB=0.648917;MQ0F=0;AC=2;AN=2;DP4=0,0,24,25;MQ=39	coding-nonsynonymous	YAL063C	FLO9	V1011A	no	S288c	haploid	Westridge	O	final	5	2017-2018	C24_2018_O3_2
chrI	24956	T	C	228	DP=40;VDB=0.00901461;SGB=-0.693144;RPB=1;MQB=1;MQSB=0.61566;BQB=1;MQ0F=0;AC=2;AN=2;DP4=0,1,17,22;MQ=38	coding-nonsynonymous	YAL063C	FLO9	T1005A	no	S288c	haploid	Westridge	O	final	5	2017-2018	C24_2018_O3_2
chrI	24958	A	G	225	DP=40;VDB=0.00918185;SGB=-0.693145;MQSB=0.61566;MQ0F=0;AC=2;AN=2;DP4=0,0,17,23;MQ=38	coding-nonsynonymous	YAL063C	FLO9	I1004T	no	S288c	haploid	Westridge	O	final	5	2017-2018	C24_2018_O3_2
chrI	24966	A	G	225	DP=41;VDB=0.0130156;SGB=-0.693145;MQSB=0.474204;MQ0F=0;AC=2;AN=2;DP4=0,0,18,23;MQ=38	coding-synonymous	YAL063C	FLO9	S1001S	no	S288c	haploid	Westridge	O	final	5	2017-2018	C24_2018_O3_2
chrI	24977	C	T	228	DP=45;VDB=0.821643;SGB=-0.693146;RPB=1;MQB=1;MQSB=0.0336103;BQB=1;MQ0F=0;AC=2;AN=2;DP4=0,1,24,20;MQ=42	coding-nonsynonymous	YAL063C	FLO9	A998T	no	S288c	haploid	Westridge	O	final	5	2017-2018	C24_2018_O3_2
chrII	220366	T	C	225	DP=42;VDB=0.020238;SGB=-0.693146;MQSB=0.949994;MQ0F=0;AC=2;AN=2;DP4=0,0,17,25;MQ=59	coding-nonsynonymous	YBL005W	PDR3	L966P	no	S288c	haploid	Westridge	O	final	5	2017-2018	C24_2018_O3_2
chrVII	379568	G	T	225	DP=28;VDB=0.0767418;SGB=-0.692976;MQSB=1;MQ0F=0;AC=2;AN=2;DP4=0,0,17,9;MQ=60	coding-nonsynonymous	YGL066W	SGF73	G654C	no	S288c	haploid	Westridge	O	final	5	2017-2018	C24_2018_O3_2
chrVII	611035	T	C	225	DP=34;VDB=0.262835;SGB=-0.693127;MQSB=1;MQ0F=0;AC=2;AN=2;DP4=0,0,11,22;MQ=60	coding-nonsynonymous	YGR060W	ERG25	W158R	no	S288c	haploid	Westridge	O	final	5	2017-2018	C24_2018_O3_2
chrVII	800173	C	T	225	DP=34;VDB=0.841932;SGB=-0.693127;MQSB=1;MQ0F=0;AC=2;AN=2;DP4=0,0,18,15;MQ=60	intergenic	NA	NA	NA	no	S288c	haploid	Westridge	O	final	5	2017-2018	C24_2018_O3_2
chrXII	646872	TGGG	TGG	221	INDEL;IDV=55;IMF=1;DP=55;VDB=0.916868;SGB=-0.693146;MQSB=1;MQ0F=0;ICB=1;HOB=0.5;AC=1;AN=2;DP4=7,6,17,25;MQ=60	coding-nonsynonymous	YLR256W	HAP1	M153indel	no	S288c	haploid	Westridge	O	final	5	2017-2018	C24_2018_O3_2
chrXIII	24730	T	A	225	DP=51;VDB=0.759339;SGB=-0.693147;MQSB=1;MQ0F=0;AC=2;AN=2;DP4=0,0,37,14;MQ=60	coding-nonsynonymous	YML123C	PHO84	L357F	no	S288c	haploid	Westridge	O	final	5	2017-2018	C24_2018_O3_2
chrXV	553808	C	T	225	DP=38;VDB=0.846964;SGB=-0.693143;MQSB=1;MQ0F=0;AC=2;AN=2;DP4=0,0,11,27;MQ=60	coding-nonsynonymous	YOR123C	LEO1	D255N	no	S288c	haploid	Westridge	O	final	5	2017-2018	C24_2018_O3_2
chrXV	573995	G	C	225	DP=22;VDB=0.955342;SGB=-0.692562;MQSB=1;MQ0F=0;AC=2;AN=2;DP4=0,0,15,7;MQ=60	coding-nonsynonymous	YOR132W	VPS17	S274T	no	S288c	haploid	Westridge	O	final	5	2017-2018	C24_2018_O3_2
chrXV	937062	G	A	225	DP=29;VDB=0.982439;SGB=-0.693054;MQSB=1;MQ0F=0;AC=2;AN=2;DP4=0,0,20,8;MQ=60	coding-nonsynonymous	YOR329C	SCD5	A763V	no	S288c	haploid	Westridge	O	final	5	2017-2018	C24_2018_O3_2
chrXVI	452762	A	G	225	DP=46;VDB=0.21471;SGB=-0.693147;MQSB=1;MQ0F=0;AC=2;AN=2;DP4=0,0,23,23;MQ=60	coding-nonsynonymous	YPL057C	SUR1	F99S	no	S288c	haploid	Westridge	O	final	5	2017-2018	C24_2018_O3_2
chrI	197972	T	A	225	DP=50;VDB=0.148743;SGB=-0.693021;MQSB=1;MQ0F=0;AC=2;AN=2;DP4=0,0,24,3;MQ=60	intergenic	NA	NA	NA	yes	S288c	haploid	Westridge	Q	early	1	2017-2018	2G11_S33_samtools_filtered.vcf.annotated
chrIII	300919	C	T	225	DP=58;VDB=0.862731;SGB=-0.693136;MQSB=0.975679;MQ0F=0;AC=2;AN=2;DP4=0,0,22,13;MQ=59	coding-nonsynonymous	YCR099C	YCR099C	M127I	no	S288c	haploid	Westridge	Q	early	1	2017-2018	2G11_S33_samtools_filtered.vcf.annotated
chrIV	1227895	G	A	225	DP=83;VDB=0.0335655;SGB=-0.693146;MQSB=1;MQ0F=0;AC=2;AN=2;DP4=0,0,40,3;MQ=60	coding-synonymous	YDR376W	ARH1	L358L	yes	S288c	haploid	Westridge	Q	early	1	2017-2018	2G11_S33_samtools_filtered.vcf.annotated
chrIV	1227896	A	T	225	DP=83;VDB=0.0310521;SGB=-0.693146;MQSB=1;MQ0F=0;AC=2;AN=2;DP4=0,0,40,3;MQ=60	coding-nonsynonymous	YDR376W	ARH1	I359F	yes	S288c	haploid	Westridge	Q	early	1	2017-2018	2G11_S33_samtools_filtered.vcf.annotated
chrVI	170427	A	C	225	DP=44;VDB=0.0559496;SGB=-0.692717;MQSB=1;MQ0F=0;AC=2;AN=2;DP4=0,0,22,1;MQ=60	coding-nonsynonymous	YFR013W	IOC3	K169T	no	S288c	haploid	Westridge	Q	early	1	2017-2018	2G11_S33_samtools_filtered.vcf.annotated
chrVII	469159	A	G	225	DP=55;VDB=0.00744023;SGB=-0.693054;MQSB=1;MQ0F=0;AC=2;AN=2;DP4=0,0,21,7;MQ=60	coding-nonsynonymous	YGL013C	PDR1	F1047S	yes	S288c	haploid	Westridge	Q	early	1	2017-2018	2G11_S33_samtools_filtered.vcf.annotated
chrVII	552115	T	G	225	DP=79;VDB=0.981373;SGB=-0.693147;MQSB=1;MQ0F=0;AC=2;AN=2;DP4=0,0,35,10;MQ=60	coding-synonymous	YGR032W	GSC2	G1284G	yes	S288c	haploid	Westridge	Q	early	1	2017-2018	2G11_S33_samtools_filtered.vcf.annotated
chrVII	712028	T	G	228	DP=78;VDB=0.179094;SGB=-0.693144;RPB=0.871795;MQB=0.025641;MQSB=0.410256;BQB=0.615385;MQ0F=0.0384615;AC=2;AN=2;DP4=1,1,38,1;MQ=49	coding-nonsynonymous	YGR109W-B	YGR109W-B	I1473R	no	S288c	haploid	Westridge	Q	early	1	2017-2018	2G11_S33_samtools_filtered.vcf.annotated
chrX	671940	C	T	225	DP=96;VDB=0.292154;SGB=-0.693147;MQSB=1;MQ0F=0;AC=2;AN=2;DP4=0,0,41,13;MQ=60	coding-synonymous	YJR132W	NMD5	L807L	no	S288c	haploid	Westridge	Q	early	1	2017-2018	2G11_S33_samtools_filtered.vcf.annotated
chrXIII	181697	C	T	225	DP=44;VDB=0.326116;SGB=-0.692831;MQSB=1;MQ0F=0;AC=2;AN=2;DP4=0,0,16,8;MQ=60	coding-nonsynonymous	YML046W	PRP39	T75I	yes	S288c	haploid	Westridge	Q	early	1	2017-2018	2G11_S33_samtools_filtered.vcf.annotated
chrXV	1012492	C	A	225	DP=70;VDB=0.628581;SGB=-0.693143;MQSB=1;MQ0F=0;AC=2;AN=2;DP4=0,0,31,7;MQ=60	coding-nonsynonymous	YOR359W	VTS1	P435H	yes	S288c	haploid	Westridge	Q	early	1	2017-2018	2G11_S33_samtools_filtered.vcf.annotated
chrII	219937	A	C	225	DP=17;VDB=0.512083;SGB=-0.670168;MQSB=0.916482;MQ0F=0;AC=2;AN=2;DP4=0,0,7,3;MQ=60	coding-nonsynonymous	YBL005W	PDR3	Y823S	no	S288c	haploid	Westridge	Q	final	1	2017-2018	Q3_Ryanfinal2018_S16_samtools_filtered.vcf.annotated
chrII	769446	G	A	225	DP=34;VDB=0.0545441;SGB=-0.692067;MQSB=1;MQ0F=0;AC=2;AN=2;DP4=0,0,13,7;MQ=60	coding-nonsynonymous	YBR283C	SSH1	H324Y	yes	S288c	haploid	Westridge	Q	final	1	2017-2018	Q3_Ryanfinal2018_S16_samtools_filtered.vcf.annotated
chrIII	300919	C	T	225	DP=22;VDB=0.94853;SGB=-0.689466;MQSB=1;MQ0F=0;AC=2;AN=2;DP4=0,0,9,7;MQ=60	coding-nonsynonymous	YCR099C	YCR099C	M127I	no	S288c	haploid	Westridge	Q	final	1	2017-2018	Q3_Ryanfinal2018_S16_samtools_filtered.vcf.annotated
chrIV	706306	T	G	225	DP=30;VDB=0.0288563;SGB=-0.692067;MQSB=1;MQ0F=0;AC=2;AN=2;DP4=0,0,17,3;MQ=60	coding-nonsynonymous	YDR127W	ARO1	I608S	yes	S288c	haploid	Westridge	Q	final	1	2017-2018	Q3_Ryanfinal2018_S16_samtools_filtered.vcf.annotated
chrIX	73365	A	G	225	DP=18;VDB=0.549015;SGB=-0.676189;MQSB=0.964642;MQ0F=0;AC=2;AN=2;DP4=0,0,7,4;MQ=60	coding-nonsynonymous	YIL147C	SLN1	V30A	yes	S288c	haploid	Westridge	Q	final	1	2017-2018	Q3_Ryanfinal2018_S16_samtools_filtered.vcf.annotated
chrM	4287	A	C	228	DP=196;VDB=1.2904e-11;SGB=-0.693147;RPB=0.0158681;MQB=0.0158681;MQSB=0.580902;BQB=0.213707;MQ0F=0.0102041;AC=2;AN=2;DP4=0,3,94,19;MQ=58	coding-nonsynonymous	Q0010	Q0010	L112F	no	S288c	haploid	Westridge	Q	final	1	2017-2018	Q3_Ryanfinal2018_S16_samtools_filtered.vcf.annotated
chrM	4287	A	C	228	DP=196;VDB=1.2904e-11;SGB=-0.693147;RPB=0.0158681;MQB=0.0158681;MQSB=0.580902;BQB=0.213707;MQ0F=0.0102041;AC=2;AN=2;DP4=0,3,94,19;MQ=58	coding-nonsynonymous	Q0017	Q0017	I12L	no	S288c	haploid	Westridge	Q	final	1	2017-2018	Q3_Ryanfinal2018_S16_samtools_filtered.vcf.annotated
chrVI	170427	A	C	225	DP=16;VDB=0.268133;SGB=-0.676189;MQSB=1;MQ0F=0;AC=2;AN=2;DP4=0,0,9,2;MQ=60	coding-nonsynonymous	YFR013W	IOC3	K169T	no	S288c	haploid	Westridge	Q	final	1	2017-2018	Q3_Ryanfinal2018_S16_samtools_filtered.vcf.annotated
chrVII	598019	G	A	225	DP=20;VDB=0.831598;SGB=-0.686358;MQSB=1;MQ0F=0;AC=2;AN=2;DP4=0,0,8,6;MQ=60	coding-nonsynonymous	YGR054W	YGR054W	E443K	yes	S288c	haploid	Westridge	Q	final	1	2017-2018	Q3_Ryanfinal2018_S16_samtools_filtered.vcf.annotated
chrVII	712028	T	G	225	DP=32;VDB=0.119438;SGB=-0.692717;MQSB=0.689898;MQ0F=0;AC=2;AN=2;DP4=0,0,11,12;MQ=58	coding-nonsynonymous	YGR109W-B	YGR109W-B	I1473R	no	S288c	haploid	Westridge	Q	final	1	2017-2018	Q3_Ryanfinal2018_S16_samtools_filtered.vcf.annotated
chrX	597710	G	A	225	DP=26;VDB=0.00626474;SGB=-0.690438;MQSB=1;MQ0F=0;AC=2;AN=2;DP4=0,0,8,9;MQ=60	coding-synonymous	YJR091C	JSN1	H209H	yes	S288c	haploid	Westridge	Q	final	1	2017-2018	Q3_Ryanfinal2018_S16_samtools_filtered.vcf.annotated
chrX	671940	C	T	225	DP=31;VDB=0.432065;SGB=-0.692067;MQSB=1;MQ0F=0;AC=2;AN=2;DP4=0,0,16,4;MQ=60	coding-synonymous	YJR132W	NMD5	L807L	no	S288c	haploid	Westridge	Q	final	1	2017-2018	Q3_Ryanfinal2018_S16_samtools_filtered.vcf.annotated
chrXII	895793	G	A	228	DP=26;VDB=0.931517;SGB=-0.692067;RPB=1;MQB=1;MQSB=1;BQB=1;MQ0F=0;AC=2;AN=2;DP4=0,1,6,14;MQ=60	coding-synonymous	YLR386W	VAC14	K722K	yes	S288c	haploid	Westridge	Q	final	1	2017-2018	Q3_Ryanfinal2018_S16_samtools_filtered.vcf.annotated
chrII	88397	G	T	225	DP=40;VDB=0.0321162;SGB=-0.693144;MQSB=1;MQ0F=0;AC=2;AN=2;DP4=0,0,14,25;MQ=60	intergenic	NA	NA	NA	yes	S288c	haploid	Westridge	Q	final	2	2017-2018	C5_2018_Q1
chrIV	1378599	A	G	225	DP=27;VDB=7.45653e-05;SGB=-0.693021;MQSB=1;MQ0F=0;AC=2;AN=2;DP4=0,0,10,17;MQ=60	coding-nonsynonymous	YDR457W	TOM1	K2937R	yes	S288c	haploid	Westridge	Q	final	2	2017-2018	C5_2018_Q1
chrVII	469159	A	T	228	DP=21;VDB=0.0491003;SGB=-0.692067;RPB=1;MQB=1;MQSB=1;BQB=1;MQ0F=0;AC=2;AN=2;DP4=1,0,14,6;MQ=60	coding-nonsynonymous	YGL013C	PDR1	F1047Y	yes	S288c	haploid	Westridge	Q	final	2	2017-2018	C5_2018_Q1
chrVII	957098	A	T	225	DP=23;VDB=0.967886;SGB=-0.692717;MQSB=1;MQ0F=0;AC=2;AN=2;DP4=0,0,5,18;MQ=60	coding-nonsynonymous	YGR233C	PHO81	C371*	yes	S288c	haploid	Westridge	Q	final	2	2017-2018	C5_2018_Q1
chrXII	332061	C	G	225	DP=40;VDB=0.100346;SGB=-0.693145;MQSB=1;MQ0F=0;AC=2;AN=2;DP4=0,0,22,18;MQ=60	coding-nonsynonymous	YLR095C	IOC2	G19R	yes	S288c	haploid	Westridge	Q	final	2	2017-2018	C5_2018_Q1
chrXV	600726	T	C	222	DP=115;VDB=1.13389e-08;SGB=-0.693147;RPB=0.0790971;MQB=0.898353;MQSB=0.547712;BQB=0.521009;MQ0F=0.0521739;ICB=1;HOB=0.5;AC=1;AN=2;DP4=30,23,25,36;MQ=54	LTR_retrotransposon	YORWTy1-2	YORWTy1-2	NA	yes	S288c	haploid	Westridge	Q	final	2	2017-2018	C5_2018_Q1
chrXV	600729	A	T	222	DP=114;VDB=9.18212e-09;SGB=-0.693147;RPB=0.32666;MQB=0.998177;MQSB=0.713784;BQB=0.209092;MQ0F=0.0350877;ICB=1;HOB=0.5;AC=1;AN=2;DP4=32,21,24,36;MQ=56	LTR_retrotransposon	YORWTy1-2	YORWTy1-2	NA	yes	S288c	haploid	Westridge	Q	final	2	2017-2018	C5_2018_Q1
chrXV	640693	C	A	225	DP=28;VDB=0.876387;SGB=-0.693054;MQSB=1;MQ0F=0;AC=2;AN=2;DP4=0,0,20,8;MQ=60	coding-nonsynonymous	YOR162C	YRR1	V434F	yes	S288c	haploid	Westridge	Q	final	2	2017-2018	C5_2018_Q1
chrXV	1061339	CAAAAAAAAA	CAAAAAAA	119	INDEL;IDV=23;IMF=0.958333;DP=24;VDB=0.135148;SGB=-0.690438;MQSB=1;MQ0F=0;ICB=1;HOB=0.5;AC=1;AN=2;DP4=5,2,8,9;MQ=60	intergenic	NA	NA	NA	yes	S288c	haploid	Westridge	Q	final	2	2017-2018	C5_2018_Q1
chrXVI	452229	CAAAAA	CAAAA	114	INDEL;IDV=29;IMF=0.783784;DP=37;VDB=0.985737;SGB=-0.692976;MQSB=1;MQ0F=0;ICB=1;HOB=0.5;AC=1;AN=2;DP4=7,4,10,16;MQ=60	coding-nonsynonymous	YPL057C	SUR1	G277indel	yes	S288c	haploid	Westridge	Q	final	2	2017-2018	C5_2018_Q1
chrXVI	822415	ATTT	AT	224	INDEL;IDV=66;IMF=0.956522;DP=69;VDB=4.81342e-06;SGB=-0.693147;MQSB=0.972527;MQ0F=0;AC=2;AN=2;DP4=3,5,36,25;MQ=59	intergenic	NA	NA	NA	yes	S288c	haploid	Westridge	Q	final	2	2017-2018	C5_2018_Q1
chrII	219937	A	C	225	DP=22;VDB=0.996041;SGB=-0.692562;MQSB=1;MQ0F=0;AC=2;AN=2;DP4=0,0,15,7;MQ=60	coding-nonsynonymous	YBL005W	PDR3	Y823S	no	S288c	haploid	Westridge	Q	final	3	2017-2018	C6_2018_Q2
chrXII	306995	C	G	225	DP=18;VDB=0.534227;SGB=-0.691153;MQSB=1;MQ0F=0;AC=2;AN=2;DP4=0,0,6,12;MQ=60	coding-nonsynonymous	YLR087C	CSF1	A2913P	yes	S288c	haploid	Westridge	Q	final	3	2017-2018	C6_2018_Q2
chrXII	359349	G	T	171	DP=17;VDB=0.774145;SGB=-0.676189;RPB=0.664254;MQB=1;MQSB=1;BQB=0.425907;MQ0F=0;ICB=1;HOB=0.5;AC=1;AN=2;DP4=2,4,7,4;MQ=60	coding-nonsynonymous	YLR106C	REA1	L1464M	yes	S288c	haploid	Westridge	Q	final	3	2017-2018	C6_2018_Q2
chrXVI	452445	C	T	225	DP=37;VDB=0.821604;SGB=-0.693139;MQSB=1;MQ0F=0;AC=2;AN=2;DP4=0,0,18,18;MQ=60	coding-nonsynonymous	YPL057C	SUR1	G205S	yes	S288c	haploid	Westridge	Q	final	3	2017-2018	C6_2018_Q2
chrII	382223	C	G	225	DP=45;VDB=0.593121;SGB=-0.692976;MQSB=1;MQ0F=0;AC=2;AN=2;DP4=0,0,19,7;MQ=60	coding-nonsynonymous	YBR072W	HSP26	P65R	yes	S288c	haploid	Westridge	R	early	1	2017-2018	1E10_S24_samtools_filtered.vcf.annotated
chrVII	469159	A	C	225	DP=84;VDB=0.375582;SGB=-0.693147;MQSB=1;MQ0F=0;AC=2;AN=2;DP4=0,0,36,10;MQ=60	coding-nonsynonymous	YGL013C	PDR1	F1047C	yes	S288c	haploid	Westridge	R	early	1	2017-2018	1E10_S24_samtools_filtered.vcf.annotated
chrX	459561	G	T	225	DP=75;VDB=0.990195;SGB=-0.693147;MQSB=1;MQ0F=0;AC=2;AN=2;DP4=0,0,38,7;MQ=60	5'-upstream	YJR011C	YJR011C	NA	yes	S288c	haploid	Westridge	R	early	1	2017-2018	1E10_S24_samtools_filtered.vcf.annotated
chrX	509417	G	T	225	DP=81;VDB=0.65424;SGB=-0.693147;MQSB=1;MQ0F=0;AC=2;AN=2;DP4=0,0,38,8;MQ=60	coding-nonsynonymous	YJR040W	GEF1	A558S	yes	S288c	haploid	Westridge	R	early	1	2017-2018	1E10_S24_samtools_filtered.vcf.annotated
chrXI	209087	G	C	225	DP=82;VDB=0.0655606;SGB=-0.693147;MQSB=1;MQ0F=0;AC=2;AN=2;DP4=0,0,38,7;MQ=60	coding-nonsynonymous	YKL125W	RRN3	E281Q	yes	S288c	haploid	Westridge	R	early	1	2017-2018	1E10_S24_samtools_filtered.vcf.annotated
chrII	220312	G	A	225	DP=75;VDB=0.999135;SGB=-0.693147;MQSB=1;MQ0F=0;AC=2;AN=2;DP4=0,0,32,18;MQ=60	coding-nonsynonymous	YBL005W	PDR3	G948D	no	S288c	haploid	Westridge	R	final	1	2017-2018	R3_Ryanfinal2018_S17_samtools_filtered.vcf.annotated
chrIV	1292905	C	A	225	DP=37;VDB=0.481368;SGB=-0.69311;MQSB=1;MQ0F=0;AC=2;AN=2;DP4=0,0,21,10;MQ=60	coding-nonsynonymous	YDR410C	STE14	E63*	yes	S288c	haploid	Westridge	R	final	1	2017-2018	R3_Ryanfinal2018_S17_samtools_filtered.vcf.annotated
chrVII	266963	T	C	220	DP=27;VDB=0.802805;SGB=-0.690438;RPB=0.97784;MQB=1;MQSB=1;BQB=0.86931;MQ0F=0;ICB=1;HOB=0.5;AC=1;AN=2;DP4=2,1,12,5;MQ=60	coding-synonymous	YGL130W	CEG1	P273P	yes	S288c	haploid	Westridge	R	final	1	2017-2018	R3_Ryanfinal2018_S17_samtools_filtered.vcf.annotated
chrXII	28744	G	A	225	DP=47;VDB=0.563781;SGB=-0.693136;MQSB=1;MQ0F=0;AC=2;AN=2;DP4=0,0,25,10;MQ=60	intergenic	NA	NA	NA	no	S288c	haploid	Westridge	R	final	1	2017-2018	R3_Ryanfinal2018_S17_samtools_filtered.vcf.annotated
chrIV	59801	G	A	225	DP=86;VDB=0.754434;SGB=-0.693147;MQSB=1;MQ0F=0;AC=2;AN=2;DP4=0,0,36,10;MQ=60	coding-nonsynonymous	YDL223C	HBT1	T202I	yes	S288c	haploid	Westridge	S	early	1	2017-2018	2C5_S29_samtools_filtered.vcf.annotated
chrVII	470054	A	T	225	DP=66;VDB=0.984553;SGB=-0.693139;MQSB=1;MQ0F=0;AC=2;AN=2;DP4=0,0,32,4;MQ=60	coding-nonsynonymous	YGL013C	PDR1	F749I	no	S288c	haploid	Westridge	S	early	1	2017-2018	2C5_S29_samtools_filtered.vcf.annotated
chrIV	831719	A	G	225	DP=16;VDB=0.879552;SGB=-0.670168;MQSB=1.00775;MQ0F=0;AC=2;AN=2;DP4=0,0,6,4;MQ=60	intergenic	NA	NA	NA	yes	S288c	haploid	Westridge	S	final	1	2017-2018	S1_Ryanfinal2018_S21_samtools_filtered.vcf.annotated
chrVI	228232	C	T	225	DP=17;VDB=0.407317;SGB=-0.680642;MQSB=1;MQ0F=0;AC=2;AN=2;DP4=0,0,11,1;MQ=60	coding-nonsynonymous	YFR037C	RSC8	E319K	no	S288c	haploid	Westridge	S	final	1	2017-2018	S1_Ryanfinal2018_S21_samtools_filtered.vcf.annotated
chrVII	389770	C	G	225	DP=27;VDB=0.706672;SGB=-0.69168;MQSB=1;MQ0F=0;AC=2;AN=2;DP4=0,0,14,5;MQ=60	5'-upstream	YGL061C	DUO1	NA	no	S288c	haploid	Westridge	S	final	1	2017-2018	S1_Ryanfinal2018_S21_samtools_filtered.vcf.annotated
chrVII	470054	A	T	225	DP=34;VDB=0.321698;SGB=-0.692914;MQSB=1;MQ0F=0;AC=2;AN=2;DP4=0,0,16,9;MQ=60	coding-nonsynonymous	YGL013C	PDR1	F749I	no	S288c	haploid	Westridge	S	final	1	2017-2018	S1_Ryanfinal2018_S21_samtools_filtered.vcf.annotated
chrVII	611170	G	C	225	DP=48;VDB=0.0468736;SGB=-0.69312;MQSB=1;MQ0F=0;AC=2;AN=2;DP4=0,0,21,11;MQ=60	coding-nonsynonymous	YGR060W	ERG25	V203L	no	S288c	haploid	Westridge	S	final	1	2017-2018	S1_Ryanfinal2018_S21_samtools_filtered.vcf.annotated
chrVIII	116708	A	G	222	DP=82;VDB=0.00257248;SGB=-0.69311;RPB=0.0131899;MQB=0.117722;MQSB=0.0718585;BQB=0.597434;MQ0F=0.0365854;ICB=1;HOB=0.5;AC=1;AN=2;DP4=23,12,26,5;MQ=52	intergenic	NA	NA	NA	yes	S288c	haploid	Westridge	S	final	1	2017-2018	S1_Ryanfinal2018_S21_samtools_filtered.vcf.annotated
chrVIII	116714	C	T	222	DP=86;VDB=0.00418523;SGB=-0.69311;RPB=0.0252745;MQB=0.151185;MQSB=0.0577259;BQB=0.984404;MQ0F=0.0348837;ICB=1;HOB=0.5;AC=1;AN=2;DP4=23,11,25,6;MQ=52	intergenic	NA	NA	NA	yes	S288c	haploid	Westridge	S	final	1	2017-2018	S1_Ryanfinal2018_S21_samtools_filtered.vcf.annotated
chrVIII	116719	A	G	222	DP=80;VDB=0.00595101;SGB=-0.693097;RPB=0.132467;MQB=0.571943;MQSB=0.287465;BQB=0.861037;MQ0F=0.0125;ICB=1;HOB=0.5;AC=1;AN=2;DP4=22,8,25,5;MQ=55	intergenic	NA	NA	NA	yes	S288c	haploid	Westridge	S	final	1	2017-2018	S1_Ryanfinal2018_S21_samtools_filtered.vcf.annotated
chrVIII	318019	T	C	225	DP=35;VDB=0.539941;SGB=-0.692717;MQSB=1;MQ0F=0;AC=2;AN=2;DP4=0,0,16,7;MQ=60	coding-nonsynonymous	YHR102W	KIC1	L483S	yes	S288c	haploid	Westridge	S	final	1	2017-2018	S1_Ryanfinal2018_S21_samtools_filtered.vcf.annotated
chrVIII	318036	G	C	225	DP=36;VDB=0.661559;SGB=-0.692831;MQSB=1;MQ0F=0;AC=2;AN=2;DP4=0,0,14,10;MQ=60	coding-nonsynonymous	YHR102W	KIC1	D489H	yes	S288c	haploid	Westridge	S	final	1	2017-2018	S1_Ryanfinal2018_S21_samtools_filtered.vcf.annotated
chrXII	648393	T	A	225	DP=40;VDB=0.750292;SGB=-0.692976;MQSB=1;MQ0F=0;AC=2;AN=2;DP4=0,0,17,9;MQ=60	coding-nonsynonymous	YLR256W	HAP1	L660*	no	S288c	haploid	Westridge	S	final	1	2017-2018	S1_Ryanfinal2018_S21_samtools_filtered.vcf.annotated
chrXV	644971	A	G	225	DP=22;VDB=0.980463;SGB=-0.691153;MQSB=1;MQ0F=0;AC=2;AN=2;DP4=0,0,9,9;MQ=60	coding-nonsynonymous	YOR165W	SEY1	N136D	no	S288c	haploid	Westridge	S	final	1	2017-2018	S1_Ryanfinal2018_S21_samtools_filtered.vcf.annotated
chrXVI	452440	CGG	CG	228	INDEL;IDV=27;IMF=1;DP=27;VDB=0.765362;SGB=-0.692067;MQSB=1;MQ0F=0;AC=2;AN=2;DP4=0,7,15,5;MQ=60	coding-nonsynonymous	YPL057C	SUR1	P206indel	no	S288c	haploid	Westridge	S	final	1	2017-2018	S1_Ryanfinal2018_S21_samtools_filtered.vcf.annotated
chrXVI	549448	G	C	225	DP=41;VDB=0.0167446;SGB=-0.693054;MQSB=1;MQ0F=0;AC=2;AN=2;DP4=0,0,18,10;MQ=60	coding-nonsynonymous	YPL005W	AEP3	M321I	yes	S288c	haploid	Westridge	S	final	1	2017-2018	S1_Ryanfinal2018_S21_samtools_filtered.vcf.annotated
chrII	130013	GTTTT	GTTT	150	INDEL;IDV=39;IMF=0.951219;DP=41;VDB=0.347184;SGB=-0.693132;MQSB=1;MQ0F=0;ICB=1;HOB=0.5;AC=1;AN=2;DP4=3,4,20,14;MQ=60	coding-nonsynonymous	YBL047C	EDE1	N676indel	no	S288c	haploid	Westridge	S	final	2	2017-2018	C3_2018_S2
chrIV	147812	G	A	225	DP=95;VDB=0.773047;SGB=-0.693147;MQSB=1;MQ0F=0;AC=2;AN=2;DP4=0,0,69,24;MQ=60	intergenic	NA	NA	NA	no	S288c	haploid	Westridge	S	final	2	2017-2018	C3_2018_S2
chrIV	556888	G	T	225	DP=55;VDB=0.00190522;SGB=-0.693147;MQSB=1;MQ0F=0;AC=2;AN=2;DP4=0,0,27,25;MQ=60	intergenic	NA	NA	NA	no	S288c	haploid	Westridge	S	final	2	2017-2018	C3_2018_S2
chrIV	576280	T	C	225	DP=31;VDB=0.21936;SGB=-0.69311;MQSB=1;MQ0F=0;AC=2;AN=2;DP4=0,0,18,13;MQ=60	5'-upstream	YDR062W	LCB2	NA	yes	S288c	haploid	Westridge	S	final	2	2017-2018	C3_2018_S2
chrVI	228232	C	T	228	DP=81;VDB=0.514609;SGB=-0.693147;RPB=1;MQB=1;MQSB=0.992095;BQB=1;MQ0F=0;AC=2;AN=2;DP4=0,1,56,23;MQ=59	coding-nonsynonymous	YFR037C	RSC8	E319K	no	S288c	haploid	Westridge	S	final	2	2017-2018	C3_2018_S2
chrVII	389770	C	G	225	DP=50;VDB=0.539037;SGB=-0.693147;MQSB=1;MQ0F=0;AC=2;AN=2;DP4=0,0,24,26;MQ=60	5'-upstream	YGL061C	DUO1	NA	no	S288c	haploid	Westridge	S	final	2	2017-2018	C3_2018_S2
chrVII	470054	A	T	225	DP=48;VDB=0.999721;SGB=-0.693147;MQSB=1;MQ0F=0;AC=2;AN=2;DP4=0,0,17,30;MQ=60	coding-nonsynonymous	YGL013C	PDR1	F749I	no	S288c	haploid	Westridge	S	final	2	2017-2018	C3_2018_S2
chrVII	611170	G	C	228	DP=82;VDB=0.0166634;SGB=-0.693147;RPB=1;MQB=1;MQSB=1;BQB=1;MQ0F=0;AC=2;AN=2;DP4=1,0,24,55;MQ=60	coding-nonsynonymous	YGR060W	ERG25	V203L	no	S288c	haploid	Westridge	S	final	2	2017-2018	C3_2018_S2
chrXII	648393	T	A	225	DP=60;VDB=0.843661;SGB=-0.693147;MQSB=1;MQ0F=0;AC=2;AN=2;DP4=0,0,23,36;MQ=60	coding-nonsynonymous	YLR256W	HAP1	L660*	no	S288c	haploid	Westridge	S	final	2	2017-2018	C3_2018_S2
chrXIV	334242	T	A	228	DP=76;VDB=0.0585065;SGB=-0.693147;RPB=1;MQB=1;MQSB=0.982484;BQB=1;MQ0F=0;AC=2;AN=2;DP4=0,1,34,38;MQ=59	coding-nonsynonymous	YNL161W	CBK1	L549Q	no	S288c	haploid	Westridge	S	final	2	2017-2018	C3_2018_S2
chrXV	644971	A	G	225	DP=57;VDB=0.994921;SGB=-0.693147;MQSB=0.98048;MQ0F=0;AC=2;AN=2;DP4=0,0,22,31;MQ=59	coding-nonsynonymous	YOR165W	SEY1	N136D	no	S288c	haploid	Westridge	S	final	2	2017-2018	C3_2018_S2
chrXVI	452440	CGG	CG	219	INDEL;IDV=49;IMF=1;DP=49;VDB=0.00066503;SGB=-0.693145;MQSB=1;MQ0F=0;ICB=1;HOB=0.5;AC=1;AN=2;DP4=4,5,29,11;MQ=60	coding-nonsynonymous	YPL057C	SUR1	P206indel	no	S288c	haploid	Westridge	S	final	2	2017-2018	C3_2018_S2
chrII	130013	GTTTT	GTTT	153	INDEL;IDV=25;IMF=1;DP=25;VDB=0.0051973;SGB=-0.692352;MQSB=1;MQ0F=0;AC=2;AN=2;DP4=1,3,8,13;MQ=60	coding-nonsynonymous	YBL047C	EDE1	N676indel	no	S288c	haploid	Westridge	S	final	3	2017-2018	C4_2018_S3
chrIV	147812	G	A	225	DP=44;VDB=0.319779;SGB=-0.693145;MQSB=1;MQ0F=0;AC=2;AN=2;DP4=0,0,26,15;MQ=60	intergenic	NA	NA	NA	no	S288c	haploid	Westridge	S	final	3	2017-2018	C4_2018_S3
chrIV	556888	G	T	228	DP=35;VDB=0.290815;SGB=-0.69312;RPB=1;MQB=1;MQSB=0.959328;BQB=1;MQ0F=0;AC=2;AN=2;DP4=1,0,16,16;MQ=59	intergenic	NA	NA	NA	no	S288c	haploid	Westridge	S	final	3	2017-2018	C4_2018_S3
chrVI	228232	C	T	225	DP=44;VDB=0.609304;SGB=-0.693146;MQSB=1;MQ0F=0;AC=2;AN=2;DP4=0,0,30,13;MQ=60	coding-nonsynonymous	YFR037C	RSC8	E319K	no	S288c	haploid	Westridge	S	final	3	2017-2018	C4_2018_S3
chrVII	389770	C	G	225	DP=25;VDB=0.916735;SGB=-0.692914;MQSB=1;MQ0F=0;AC=2;AN=2;DP4=0,0,16,9;MQ=60	5'-upstream	YGL061C	DUO1	NA	no	S288c	haploid	Westridge	S	final	3	2017-2018	C4_2018_S3
chrVII	470054	A	T	217	DP=16;VDB=0.960592;SGB=-0.689466;MQSB=1;MQ0F=0;AC=2;AN=2;DP4=0,0,8,8;MQ=60	coding-nonsynonymous	YGL013C	PDR1	F749I	no	S288c	haploid	Westridge	S	final	3	2017-2018	C4_2018_S3
chrVII	611170	G	C	225	DP=32;VDB=0.0152472;SGB=-0.69312;MQSB=1;MQ0F=0;AC=2;AN=2;DP4=0,0,15,17;MQ=60	coding-nonsynonymous	YGR060W	ERG25	V203L	no	S288c	haploid	Westridge	S	final	3	2017-2018	C4_2018_S3
chrXII	648393	T	A	225	DP=36;VDB=0.272949;SGB=-0.693136;MQSB=1;MQ0F=0;AC=2;AN=2;DP4=0,0,10,25;MQ=60	coding-nonsynonymous	YLR256W	HAP1	L660*	no	S288c	haploid	Westridge	S	final	3	2017-2018	C4_2018_S3
chrXIV	334242	T	A	225	DP=42;VDB=0.184311;SGB=-0.693145;MQSB=1;MQ0F=0;AC=2;AN=2;DP4=0,0,18,23;MQ=60	coding-nonsynonymous	YNL161W	CBK1	L549Q	no	S288c	haploid	Westridge	S	final	3	2017-2018	C4_2018_S3
chrXV	644971	A	G	225	DP=25;VDB=0.647575;SGB=-0.692914;MQSB=1;MQ0F=0;AC=2;AN=2;DP4=0,0,11,14;MQ=60	coding-nonsynonymous	YOR165W	SEY1	N136D	no	S288c	haploid	Westridge	S	final	3	2017-2018	C4_2018_S3
chrXVI	452440	CGG	CG	178	INDEL;IDV=30;IMF=1;DP=30;VDB=0.0768393;SGB=-0.689466;MQSB=0.963674;MQ0F=0;ICB=1;HOB=0.5;AC=1;AN=2;DP4=5,9,8,8;MQ=59	coding-nonsynonymous	YPL057C	SUR1	P206indel	no	S288c	haploid	Westridge	S	final	3	2017-2018	C4_2018_S3
chrII	220314	A	G	225	DP=148;VDB=0.385376;SGB=-0.693147;MQSB=1;MQ0F=0;AC=2;AN=2;DP4=0,0,69,10;MQ=60	coding-nonsynonymous	YBL005W	PDR3	T949A	no	S288c	haploid	Westridge	T	early	1	2017-2018	1D5_S23_samtools_filtered.vcf.annotated
chrII	128020	G	A	225	DP=12;VDB=0.419626;SGB=-0.651104;MQSB=0.992367;MQ0F=0;AC=2;AN=2;DP4=0,0,4,4;MQ=60	coding-nonsynonymous	YBL047C	EDE1	P1341S	yes	S288c	haploid	Westridge	T	final	1	2017-2018	T1_Ryanfinal2018_S14_samtools_filtered.vcf.annotated
chrII	220314	A	G	225	DP=55;VDB=0.406964;SGB=-0.693127;MQSB=1;MQ0F=0;AC=2;AN=2;DP4=0,0,25,8;MQ=60	coding-nonsynonymous	YBL005W	PDR3	T949A	no	S288c	haploid	Westridge	T	final	1	2017-2018	T1_Ryanfinal2018_S14_samtools_filtered.vcf.annotated
chrIV	747004	G	A	216	DP=25;VDB=0.883245;SGB=-0.689466;MQSB=1;MQ0F=0;AC=2;AN=2;DP4=0,0,13,3;MQ=60	coding-synonymous	YDR145W	TAF12	A89A	yes	S288c	haploid	Westridge	T	final	1	2017-2018	T1_Ryanfinal2018_S14_samtools_filtered.vcf.annotated
chrVII	611165	G	C	225	DP=43;VDB=0.0629864;SGB=-0.692831;MQSB=1;MQ0F=0;AC=2;AN=2;DP4=0,0,21,3;MQ=60	coding-nonsynonymous	YGR060W	ERG25	G201A	yes	S288c	haploid	Westridge	T	final	1	2017-2018	T1_Ryanfinal2018_S14_samtools_filtered.vcf.annotated
chrXII	648910	T	C	225	DP=21;VDB=0.681219;SGB=-0.689466;MQSB=1;MQ0F=0;AC=2;AN=2;DP4=0,0,12,4;MQ=60	coding-synonymous	YLR256W	HAP1	N832N	yes	S288c	haploid	Westridge	T	final	1	2017-2018	T1_Ryanfinal2018_S14_samtools_filtered.vcf.annotated
chrXII	648913	TAC	T	228	INDEL;IDV=21;IMF=1;DP=21;VDB=0.619938;SGB=-0.691153;MQSB=1;MQ0F=0;AC=2;AN=2;DP4=0,3,12,6;MQ=60	coding-nonsynonymous	YLR256W	HAP1	F833indel	yes	S288c	haploid	Westridge	T	final	1	2017-2018	T1_Ryanfinal2018_S14_samtools_filtered.vcf.annotated
chrXV	621389	G	A	225	DP=21;VDB=0.44694;SGB=-0.686358;MQSB=1;MQ0F=0;AC=2;AN=2;DP4=0,0,9,5;MQ=60	coding-nonsynonymous	YOR153W	PDR5	R517Q	yes	S288c	haploid	Westridge	T	final	1	2017-2018	T1_Ryanfinal2018_S14_samtools_filtered.vcf.annotated
chrXVI	633032	C	T	225	DP=13;VDB=0.962777;SGB=-0.662043;MQSB=0.924584;MQ0F=0;AC=2;AN=2;DP4=0,0,6,3;MQ=60	coding-synonymous	YPR031W	NTO1	V506V	yes	S288c	haploid	Westridge	T	final	1	2017-2018	T1_Ryanfinal2018_S14_samtools_filtered.vcf.annotated
chrII	220339	G	A	225	DP=32;VDB=0.931287;SGB=-0.69312;MQSB=1;MQ0F=0;AC=2;AN=2;DP4=0,0,12,20;MQ=60	coding-nonsynonymous	YBL005W	PDR3	G957D	yes	S288c	haploid	Westridge	T	final	2	2017-2018	C27_2018_T3
chrIII	153878	T	A	225	DP=34;VDB=0.680674;SGB=-0.693132;MQSB=1;MQ0F=0;AC=2;AN=2;DP4=0,0,13,21;MQ=60	coding-nonsynonymous	YCR019W	MAK32	S348T	yes	S288c	haploid	Westridge	T	final	2	2017-2018	C27_2018_T3
chrIII	281259	C	G	225	DP=28;VDB=0.167385;SGB=-0.693021;MQSB=1;MQ0F=0;AC=2;AN=2;DP4=0,0,11,16;MQ=60	coding-nonsynonymous	YCR093W	CDC39	N381K	yes	S288c	haploid	Westridge	T	final	2	2017-2018	C27_2018_T3
chrIV	1050588	T	A	228	DP=41;VDB=0.561114;SGB=-0.693145;RPB=1;MQB=1;MQSB=1;BQB=1;MQ0F=0;AC=2;AN=2;DP4=0,1,27,13;MQ=59	coding-synonymous	YDR294C	DPL1	P547P	yes	S288c	haploid	Westridge	T	final	2	2017-2018	C27_2018_T3
chrIV	1182448	A	C	228	DP=51;VDB=0.980493;SGB=-0.693147;RPB=1;MQB=1;MQSB=1;BQB=1;MQ0F=0;AC=2;AN=2;DP4=0,1,28,22;MQ=60	coding-nonsynonymous	YDR352W	YPQ2	L216F	yes	S288c	haploid	Westridge	T	final	2	2017-2018	C27_2018_T3
chrVII	352393	T	G	225	DP=27;VDB=0.0187159;SGB=-0.693021;MQSB=1;MQ0F=0;AC=2;AN=2;DP4=0,0,10,17;MQ=60	5'-upstream	YGL084C	GUP1	NA	yes	S288c	haploid	Westridge	T	final	2	2017-2018	C27_2018_T3
chrVII	611159	G	C	228	DP=42;VDB=0.0361394;SGB=-0.693145;RPB=1;MQB=1;MQSB=1;BQB=1;MQ0F=0;AC=2;AN=2;DP4=1,0,18,22;MQ=60	coding-nonsynonymous	YGR060W	ERG25	G199A	yes	S288c	haploid	Westridge	T	final	2	2017-2018	C27_2018_T3
chrVIII	34929	T	A	163	DP=63;VDB=0.0301366;SGB=-0.693079;RPB=0.946706;MQB=1;MQSB=1;BQB=0.75786;MQ0F=0;ICB=1;HOB=0.5;AC=1;AN=2;DP4=7,27,2,27;MQ=60	intergenic	NA	NA	NA	yes	S288c	haploid	Westridge	T	final	2	2017-2018	C27_2018_T3
chrXII	100879	C	T	225	DP=36;VDB=0.618976;SGB=-0.693136;MQSB=1;MQ0F=0;AC=2;AN=2;DP4=0,0,15,20;MQ=60	5'-upstream	YLL021W	SPA2	NA	yes	S288c	haploid	Westridge	T	final	2	2017-2018	C27_2018_T3
chrXII	648711	AT	ATT	228	INDEL;IDV=25;IMF=0.961538;DP=26;VDB=0.348632;SGB=-0.692831;MQSB=1;MQ0F=0;AC=2;AN=2;DP4=1,1,16,8;MQ=60	coding-nonsynonymous	YLR256W	HAP1	N766indel	yes	S288c	haploid	Westridge	T	final	2	2017-2018	C27_2018_T3
chrXIV	138328	T	G	228	DP=22;VDB=0.615828;SGB=-0.692352;RPB=1;MQB=1;MQSB=1;BQB=1;MQ0F=0;AC=2;AN=2;DP4=0,1,17,4;MQ=60	intergenic	NA	NA	NA	yes	S288c	haploid	Westridge	T	final	2	2017-2018	C27_2018_T3
chrXV	610428	G	C	222	DP=54;VDB=0.878157;SGB=-0.693079;RPB=0.372605;MQB=1;MQSB=1;BQB=0.813838;MQ0F=0;ICB=1;HOB=0.5;AC=1;AN=2;DP4=6,19,7,22;MQ=60	coding-nonsynonymous	YOR149C	SMP3	P321A	yes	S288c	haploid	Westridge	T	final	2	2017-2018	C27_2018_T3
chrXVI	181095	C	G	225	DP=18;VDB=0.704324;SGB=-0.691153;MQSB=1;MQ0F=0;AC=2;AN=2;DP4=0,0,8,10;MQ=60	coding-nonsynonymous	YPL194W	DDC1	P607A	yes	S288c	haploid	Westridge	T	final	2	2017-2018	C27_2018_T3
chrXVI	452310	A	G	225	DP=35;VDB=0.944564;SGB=-0.693136;MQSB=1;MQ0F=0;AC=2;AN=2;DP4=0,0,12,23;MQ=60	coding-nonsynonymous	YPL057C	SUR1	S250P	yes	S288c	haploid	Westridge	T	final	2	2017-2018	C27_2018_T3
chrIV	1277472	G	A	228	DP=78;VDB=0.0385688;SGB=-0.693145;RPB=0.0121951;MQB=1;MQSB=1;BQB=0.097561;MQ0F=0;AC=2;AN=2;DP4=0,2,35,6;MQ=60	5'-upstream	YDR405W	MRP20	NA	yes	S288c	haploid	Westridge	X	early	1	2017-2018	2F4_S32_samtools_filtered.vcf.annotated
chrVII	469168	A	G	225	DP=90;VDB=0.000183737;SGB=-0.693147;MQSB=1;MQ0F=0;AC=2;AN=2;DP4=0,0,40,8;MQ=60	coding-nonsynonymous	YGL013C	PDR1	L1044P	no	S288c	haploid	Westridge	X	early	1	2017-2018	2F4_S32_samtools_filtered.vcf.annotated
chrII	309732	G	T	225	DP=22;VDB=0.00152091;SGB=-0.683931;MQSB=0.961166;MQ0F=0;AC=2;AN=2;DP4=0,0,6,7;MQ=60	coding-nonsynonymous	YBR036C	CSG2	Y194*	yes	S288c	haploid	Westridge	X	final	1	2017-2018	X1_Ryanfinal2018_S15_samtools_filtered.vcf.annotated
chrIV	1057154	T	G	225	DP=22;VDB=0.026517;SGB=-0.688148;MQSB=1;MQ0F=0;AC=2;AN=2;DP4=0,0,10,5;MQ=60	coding-nonsynonymous	YDR297W	SUR2	Y202D	yes	S288c	haploid	Westridge	X	final	1	2017-2018	X1_Ryanfinal2018_S15_samtools_filtered.vcf.annotated
chrVII	469168	A	G	225	DP=22;VDB=0.28002;SGB=-0.688148;MQSB=1;MQ0F=0;AC=2;AN=2;DP4=0,0,12,3;MQ=60	coding-nonsynonymous	YGL013C	PDR1	L1044P	no	S288c	haploid	Westridge	X	final	1	2017-2018	X1_Ryanfinal2018_S15_samtools_filtered.vcf.annotated
chrX	150383	G	C	225	DP=22;VDB=0.993055;SGB=-0.688148;MQSB=1;MQ0F=0;AC=2;AN=2;DP4=0,0,9,6;MQ=60	coding-nonsynonymous	YJL141C	YAK1	S3*	yes	S288c	haploid	Westridge	X	final	1	2017-2018	X1_Ryanfinal2018_S15_samtools_filtered.vcf.annotated
chrX	390351	G	A	225	DP=31;VDB=0.474804;SGB=-0.690438;MQSB=1;MQ0F=0;AC=2;AN=2;DP4=0,0,14,3;MQ=60	coding-nonsynonymous	YJL029C	VPS53	S168L	yes	S288c	haploid	Westridge	X	final	1	2017-2018	X1_Ryanfinal2018_S15_samtools_filtered.vcf.annotated
chrXII	314989	A	C	225	DP=18;VDB=0.476362;SGB=-0.680642;MQSB=1;MQ0F=0;AC=2;AN=2;DP4=0,0,11,1;MQ=60	coding-nonsynonymous	YLR087C	CSF1	L248R	yes	S288c	haploid	Westridge	X	final	1	2017-2018	X1_Ryanfinal2018_S15_samtools_filtered.vcf.annotated
chrXII	675042	G	T	225	DP=38;VDB=0.956894;SGB=-0.692976;MQSB=1;MQ0F=0;AC=2;AN=2;DP4=0,0,21,5;MQ=60	coding-nonsynonymous	YLR265C	NEJ1	C138*	yes	S288c	haploid	Westridge	X	final	1	2017-2018	X1_Ryanfinal2018_S15_samtools_filtered.vcf.annotated
chrI	130257	T	C	222	DP=100;VDB=0.972303;SGB=-0.693147;RPB=0.288564;MQB=1;MQSB=1;BQB=0.140966;MQ0F=0;ICB=1;HOB=0.5;AC=1;AN=2;DP4=22,25,30,22;MQ=60	coding-nonsynonymous	YAL013W	DEP1	Y330H	yes	S288c	haploid	Westridge	X	final	2	2017-2018	C14_2018_X2_2
chrII	220312	G	C	228	DP=71;VDB=0.986936;SGB=-0.693147;RPB=1;MQB=1;MQSB=1;BQB=1;MQ0F=0;AC=2;AN=2;DP4=0,1,34,35;MQ=60	coding-nonsynonymous	YBL005W	PDR3	G948A	no	S288c	haploid	Westridge	X	final	2	2017-2018	C14_2018_X2_2
chrII	309594	C	G	225	DP=120;VDB=0.589888;SGB=-0.693147;MQSB=1;MQ0F=0;AC=2;AN=2;DP4=0,0,56,62;MQ=60	coding-nonsynonymous	YBR036C	CSG2	L240F	no	S288c	haploid	Westridge	X	final	2	2017-2018	C14_2018_X2_2
chrIII	3093	C	A	222	DP=133;VDB=0.992127;SGB=-0.693147;RPB=0.706621;MQB=1;MQSB=1;BQB=0.976368;MQ0F=0;ICB=1;HOB=0.5;AC=1;AN=2;DP4=52,24,40,16;MQ=60	coding-nonsynonymous	YCL074W	YCL074W	D90E	yes	S288c	haploid	Westridge	X	final	2	2017-2018	C14_2018_X2_2
chrIV	228478	A	G	222	DP=96;VDB=0.537908;SGB=-0.693147;RPB=0.991202;MQB=0.988045;MQSB=0.980314;BQB=0.926251;MQ0F=0;ICB=1;HOB=0.5;AC=1;AN=2;DP4=21,21,21,33;MQ=59	coding-synonymous	YDL131W	LYS21	S362S	yes	S288c	haploid	Westridge	X	final	2	2017-2018	C14_2018_X2_2
chrV	283524	G	T	222	DP=55;VDB=0.559641;SGB=-0.693021;RPB=0.809883;MQB=1;MQSB=1;BQB=0.98863;MQ0F=0;ICB=1;HOB=0.5;AC=1;AN=2;DP4=5,21,10,17;MQ=60	coding-nonsynonymous	YER064C	VHR2	Y233*	yes	S288c	haploid	Westridge	X	final	2	2017-2018	C14_2018_X2_2
chrVII	610533	A	T	225	DP=54;VDB=1;SGB=-0.693147;MQSB=1;MQ0F=0;AC=2;AN=2;DP4=0,0,31,22;MQ=60	5'-upstream	YGR060W	ERG25	NA	no	S288c	haploid	Westridge	X	final	2	2017-2018	C14_2018_X2_2
chrVIII	83542	G	A	222	DP=46;VDB=0.804029;SGB=-0.692717;RPB=0.620097;MQB=1;MQSB=1;BQB=0.953802;MQ0F=0;ICB=1;HOB=0.5;AC=1;AN=2;DP4=19,4,14,9;MQ=60	coding-synonymous	YHL010C	ETP1	D60D	yes	S288c	haploid	Westridge	X	final	2	2017-2018	C14_2018_X2_2
chrX	140899	G	T	222	DP=50;VDB=0.477352;SGB=-0.693054;RPB=0.59665;MQB=1;MQSB=1;BQB=0.933377;MQ0F=0;ICB=1;HOB=0.5;AC=1;AN=2;DP4=14,8,20,8;MQ=60	coding-nonsynonymous	YJL148W	RPA34	V155F	yes	S288c	haploid	Westridge	X	final	2	2017-2018	C14_2018_X2_2
chrXII	315298	C	T	225	DP=30;VDB=0.996825;SGB=-0.693097;MQSB=1;MQ0F=0;AC=2;AN=2;DP4=0,0,23,7;MQ=60	coding-nonsynonymous	YLR087C	CSF1	R145K	no	S288c	haploid	Westridge	X	final	2	2017-2018	C14_2018_X2_2
chrXII	648313	T	TA	220	INDEL;IDV=50;IMF=1;DP=50;VDB=0.100133;SGB=-0.693144;MQSB=1;MQ0F=0;ICB=1;HOB=0.5;AC=1;AN=2;DP4=8,3,26,13;MQ=60	coding-nonsynonymous	YLR256W	HAP1	I633indel	no	S288c	haploid	Westridge	X	final	2	2017-2018	C14_2018_X2_2
chrXIII	596827	A	G	222	DP=41;VDB=0.0325135;SGB=-0.692976;RPB=0.255891;MQB=1;MQSB=1;BQB=0.460662;MQ0F=0;ICB=1;HOB=0.5;AC=1;AN=2;DP4=4,11,14,12;MQ=60	coding-nonsynonymous	YMR167W	MLH1	K648E	yes	S288c	haploid	Westridge	X	final	2	2017-2018	C14_2018_X2_2
chrXIII	861962	C	T	225	DP=131;VDB=0.973473;SGB=-0.693147;MQSB=1;MQ0F=0;AC=2;AN=2;DP4=0,0,68,61;MQ=60	coding-nonsynonymous	YMR297W	PRC1	S14F	no	S288c	haploid	Westridge	X	final	2	2017-2018	C14_2018_X2_2
chrXIV	334019	G	C	222	DP=53;VDB=0.0714002;SGB=-0.692914;RPB=0.712039;MQB=1;MQSB=1;BQB=0.974135;MQ0F=0;ICB=1;HOB=0.5;AC=1;AN=2;DP4=16,11,12,13;MQ=60	coding-nonsynonymous	YNL161W	CBK1	D475H	yes	S288c	haploid	Westridge	X	final	2	2017-2018	C14_2018_X2_2
chrXV	960340	T	A	222	DP=58;VDB=0.000400798;SGB=-0.69311;RPB=0.986694;MQB=0.971232;MQSB=0.974897;BQB=0.437379;MQ0F=0;ICB=1;HOB=0.5;AC=1;AN=2;DP4=14,13,15,16;MQ=59	5'-upstream	YOR340C	RPA43	NA	yes	S288c	haploid	Westridge	X	final	2	2017-2018	C14_2018_X2_2
chrXVI	192378	G	A	222	DP=67;VDB=0.000602561;SGB=-0.69312;RPB=0.983705;MQB=1;MQSB=1;BQB=0.998559;MQ0F=0;ICB=1;HOB=0.5;AC=1;AN=2;DP4=9,23,8,24;MQ=60	coding-nonsynonymous	YPL188W	POS5	V325I	yes	S288c	haploid	Westridge	X	final	2	2017-2018	C14_2018_X2_2
chrXVI	832891	TCTCTTCGTCTTCCTCTTCGTCTTCCTCTTCGTCTTCCTC	TCTCTTCGTCTTCCTCTTCGTCTTCCTC	219	INDEL;IDV=66;IMF=0.835443;DP=79;VDB=2.20213e-07;SGB=-0.693147;MQSB=1;MQ0F=0;ICB=1;HOB=0.5;AC=1;AN=2;DP4=10,8,27,34;MQ=60	coding-nonsynonymous	YPR152C	URN1	N190indel	no	S288c	haploid	Westridge	X	final	2	2017-2018	C14_2018_X2_2
chrII	220312	G	C	225	DP=73;VDB=0.985452;SGB=-0.693147;MQSB=1;MQ0F=0;AC=2;AN=2;DP4=0,0,39,32;MQ=60	coding-nonsynonymous	YBL005W	PDR3	G948A	no	S288c	haploid	Westridge	X	final	3	2017-2018	C16_2018_X3_2
chrII	309594	C	G	228	DP=102;VDB=0.566335;SGB=-0.693147;RPB=0.673469;MQB=0.989796;MQSB=0.986916;BQB=0.244898;MQ0F=0;AC=2;AN=2;DP4=1,1,46,52;MQ=59	coding-nonsynonymous	YBR036C	CSG2	L240F	no	S288c	haploid	Westridge	X	final	3	2017-2018	C16_2018_X3_2
chrVII	610533	A	T	228	DP=48;VDB=0.999642;SGB=-0.693147;RPB=0.788889;MQB=1;MQSB=1;BQB=0.166667;MQ0F=0;AC=2;AN=2;DP4=1,1,26,19;MQ=60	5'-upstream	YGR060W	ERG25	NA	no	S288c	haploid	Westridge	X	final	3	2017-2018	C16_2018_X3_2
chrXII	315298	C	T	225	DP=39;VDB=0.981561;SGB=-0.693144;MQSB=1;MQ0F=0;AC=2;AN=2;DP4=0,0,25,14;MQ=60	coding-nonsynonymous	YLR087C	CSF1	R145K	no	S288c	haploid	Westridge	X	final	3	2017-2018	C16_2018_X3_2
chrXII	648313	T	TA	228	INDEL;IDV=59;IMF=1;DP=59;VDB=0.586337;SGB=-0.693147;MQSB=1;MQ0F=0;AC=2;AN=2;DP4=3,1,41,14;MQ=60	coding-nonsynonymous	YLR256W	HAP1	I633indel	no	S288c	haploid	Westridge	X	final	3	2017-2018	C16_2018_X3_2
chrXII	835546	A	T	222	DP=53;VDB=0.021838;SGB=-0.692914;RPB=0.996791;MQB=1;MQSB=1;BQB=0.553975;MQ0F=0;ICB=1;HOB=0.5;AC=1;AN=2;DP4=12,16,12,13;MQ=60	coding-nonsynonymous	YLR353W	BUD8	K399*	yes	S288c	haploid	Westridge	X	final	3	2017-2018	C16_2018_X3_2
chrXIII	861962	C	T	225	DP=117;VDB=0.999911;SGB=-0.693147;MQSB=1;MQ0F=0;AC=2;AN=2;DP4=0,0,61,56;MQ=60	coding-nonsynonymous	YMR297W	PRC1	S14F	no	S288c	haploid	Westridge	X	final	3	2017-2018	C16_2018_X3_2
chrXIV	333687	G	A	222	DP=39;VDB=0.683927;SGB=-0.692914;RPB=0.627059;MQB=1;MQSB=1;BQB=0.979219;MQ0F=0;ICB=1;HOB=0.5;AC=1;AN=2;DP4=8,6,12,13;MQ=60	coding-nonsynonymous	YNL161W	CBK1	G364D	yes	S288c	haploid	Westridge	X	final	3	2017-2018	C16_2018_X3_2
chrXVI	832891	TCTCTTCGTCTTCCTCTTCGTCTTCCTCTTCGTCTTCCTC	TCTCTTCGTCTTCCTCTTCGTCTTCCTC	219	INDEL;IDV=48;IMF=0.774194;DP=62;VDB=0.000951178;SGB=-0.693147;MQSB=1;MQ0F=0;ICB=1;HOB=0.5;AC=1;AN=2;DP4=10,6,27,19;MQ=60	coding-nonsynonymous	YPR152C	URN1	N190indel	no	S288c	haploid	Westridge	X	final	3	2017-2018	C16_2018_X3_2
chrVII	470047	T	G	225	DP=81;VDB=0.50467;SGB=-0.693146;MQSB=1;MQ0F=0;AC=2;AN=2;DP4=0,0,38,5;MQ=60	coding-nonsynonymous	YGL013C	PDR1	H751P	yes	S288c	haploid	Westridge	Z	early	1	2017-2018	1C3_S22_samtools_filtered.vcf.annotated
chrXII	795238	G	T	228	DP=69;VDB=0.157493;SGB=-0.693141;RPB=1;MQB=1;MQSB=1;BQB=1;MQ0F=0;AC=2;AN=2;DP4=0,1,28,9;MQ=60	intergenic	NA	NA	NA	yes	S288c	haploid	Westridge	Z	early	1	2017-2018	1C3_S22_samtools_filtered.vcf.annotated
chrXVI	646111	A	C	225	DP=84;VDB=0.331419;SGB=-0.693146;MQSB=1;MQ0F=0;AC=2;AN=2;DP4=0,0,39,5;MQ=60	coding-synonymous	YPR036W-A	SPO24	S54S	yes	S288c	haploid	Westridge	Z	early	1	2017-2018	1C3_S22_samtools_filtered.vcf.annotated
chrII	541458	GTCATCATCATCATCATCATCATCATCATCATCATCATCATCATCATCATCATCATCATCATCAT	GTCATCATCATCATCATCATCATCATCATCATCATCATCATCATCAT	222	INDEL;IDV=42;IMF=0.494118;DP=85;VDB=0.995543;SGB=-0.692976;MQSB=0.948321;MQ0F=0.0117647;ICB=1;HOB=0.5;AC=1;AN=2;DP4=24,35,16,10;MQ=58	coding-nonsynonymous	YBR150C	TBS1	D1012indel	yes	S288c	haploid	Westridge	Z	final	1	2017-2018	Z1Ryanfinal2018_S38_samtools_filtered.vcf
chrIV	30814	A	G	225	DP=49;VDB=0.692357;SGB=-0.69312;MQSB=0.982371;MQ0F=0;AC=2;AN=2;DP4=0,0,23,9;MQ=59	coding-nonsynonymous	YDL237W	AIM6	Q53R	yes	S288c	haploid	Westridge	Z	final	1	2017-2018	Z1Ryanfinal2018_S38_samtools_filtered.vcf
chrIV	592947	A	C	228	DP=37;VDB=0.509778;SGB=-0.693097;RPB=0.266667;MQB=1;MQSB=1;BQB=0.133333;MQ0F=0;AC=2;AN=2;DP4=1,1,18,12;MQ=60	coding-nonsynonymous	YDR073W	SNF11	*170S	yes	S288c	haploid	Westridge	Z	final	1	2017-2018	Z1Ryanfinal2018_S38_samtools_filtered.vcf
chrIV	1089196	G	A	225	DP=30;VDB=0.641425;SGB=-0.692352;MQSB=1;MQ0F=0;AC=2;AN=2;DP4=0,0,16,5;MQ=60	intergenic	NA	NA	NA	yes	S288c	haploid	Westridge	Z	final	1	2017-2018	Z1Ryanfinal2018_S38_samtools_filtered.vcf
chrIV	1172673	G	A	228	DP=72;VDB=0.0137683;SGB=-0.693147;RPB=0;MQB=1;MQSB=1;BQB=0.6;MQ0F=0;AC=2;AN=2;DP4=0,2,34,16;MQ=60	coding-nonsynonymous	YDR349C	YPS7	Q502*	yes	S288c	haploid	Westridge	Z	final	1	2017-2018	Z1Ryanfinal2018_S38_samtools_filtered.vcf
chrV	432920	C	T	228	DP=37;VDB=0.814775;SGB=-0.693054;RPB=1;MQB=1;MQSB=1;BQB=1;MQ0F=0;AC=2;AN=2;DP4=1,0,18,10;MQ=60	intron	YER133W	GLC7	NA	yes	S288c	haploid	Westridge	Z	final	1	2017-2018	Z1Ryanfinal2018_S38_samtools_filtered.vcf
chrV	543408	G	A	225	DP=30;VDB=0.833733;SGB=-0.692717;MQSB=1;MQ0F=0;AC=2;AN=2;DP4=0,0,13,10;MQ=60	coding-synonymous	YER176W	ECM32	R573R	yes	S288c	haploid	Westridge	Z	final	1	2017-2018	Z1Ryanfinal2018_S38_samtools_filtered.vcf
chrX	78454	T	C	225	DP=32;VDB=0.652461;SGB=-0.692831;MQSB=1;MQ0F=0;AC=2;AN=2;DP4=0,0,14,10;MQ=60	coding-nonsynonymous	YJL187C	SWE1	Y270C	yes	S288c	haploid	Westridge	Z	final	1	2017-2018	Z1Ryanfinal2018_S38_samtools_filtered.vcf
chrX	110376	A	T	225	DP=44;VDB=0.999077;SGB=-0.693132;MQSB=1;MQ0F=0;AC=2;AN=2;DP4=0,0,23,11;MQ=60	coding-nonsynonymous	YJL164C	TPK1	S262T	yes	S288c	haploid	Westridge	Z	final	1	2017-2018	Z1Ryanfinal2018_S38_samtools_filtered.vcf
chrXVI	452970	A	G	225	DP=95;VDB=0.54561;SGB=-0.693147;MQSB=1;MQ0F=0;AC=2;AN=2;DP4=0,0,48,13;MQ=60	coding-nonsynonymous	YPL057C	SUR1	C30R	yes	S288c	haploid	Westridge	Z	final	1	2017-2018	Z1Ryanfinal2018_S38_samtools_filtered.vcf
chrVII	469664	T	C	225	DP=26;VDB=0.892095;SGB=-0.692976;MQSB=1;MQ0F=0;AC=2;AN=2;DP4=0,0,8,18;MQ=60	coding-nonsynonymous	YGL013C	PDR1	T879A	yes	S288c	haploid	Westridge	Z	final	2	2017-2018	C25_2018_Z2
chrVII	611167	A	G	225	DP=47;VDB=0.0554273;SGB=-0.693146;MQSB=1;MQ0F=0;AC=2;AN=2;DP4=0,0,20,23;MQ=60	coding-nonsynonymous	YGR060W	ERG25	T202A	no	S288c	haploid	Westridge	Z	final	2	2017-2018	C25_2018_Z2
chrVII	906427	C	T	228	DP=28;VDB=0.0317184;SGB=-0.692976;RPB=1;MQB=1;MQSB=1;BQB=1;MQ0F=0;AC=2;AN=2;DP4=0,1,15,11;MQ=60	coding-nonsynonymous	YGR204W	ADE3	S165F	yes	S288c	haploid	Westridge	Z	final	2	2017-2018	C25_2018_Z2
chrXII	647952	C	A	225	DP=30;VDB=0.0674188;SGB=-0.693097;MQSB=1;MQ0F=0;AC=2;AN=2;DP4=0,0,13,17;MQ=60	coding-nonsynonymous	YLR256W	HAP1	S513*	yes	S288c	haploid	Westridge	Z	final	2	2017-2018	C25_2018_Z2
chrXII	647956	G	T	228	DP=27;VDB=0.0309394;SGB=-0.692976;RPB=1;MQB=1;MQSB=1;BQB=1;MQ0F=0;AC=2;AN=2;DP4=1,0,9,17;MQ=60	coding-nonsynonymous	YLR256W	HAP1	L514F	yes	S288c	haploid	Westridge	Z	final	2	2017-2018	C25_2018_Z2
chrXII	647958	C	T	225	DP=27;VDB=0.0294948;SGB=-0.693021;MQSB=1;MQ0F=0;AC=2;AN=2;DP4=0,0,10,17;MQ=60	coding-nonsynonymous	YLR256W	HAP1	S515F	yes	S288c	haploid	Westridge	Z	final	2	2017-2018	C25_2018_Z2
chrXII	647961	C	T	225	DP=27;VDB=0.028753;SGB=-0.693021;MQSB=1;MQ0F=0;AC=2;AN=2;DP4=0,0,10,17;MQ=60	coding-nonsynonymous	YLR256W	HAP1	S516L	yes	S288c	haploid	Westridge	Z	final	2	2017-2018	C25_2018_Z2
chrXIII	874519	T	G	228	DP=38;VDB=0.536439;SGB=-0.693139;RPB=0.777778;MQB=1;MQSB=1;BQB=0.111111;MQ0F=0;AC=2;AN=2;DP4=1,1,15,21;MQ=60	5'-upstream	YMR303C	ADH2	NA	yes	S288c	haploid	Westridge	Z	final	2	2017-2018	C25_2018_Z2
chrXIV	405440	A	G	225	DP=33;VDB=0.847218;SGB=-0.693127;MQSB=1;MQ0F=0;AC=2;AN=2;DP4=0,0,20,13;MQ=60	coding-nonsynonymous	YNL118C	DCP2	L42S	yes	S288c	haploid	Westridge	Z	final	2	2017-2018	C25_2018_Z2
chrXVI	452685	G	A	225	DP=51;VDB=0.947996;SGB=-0.693147;MQSB=1;MQ0F=0;AC=2;AN=2;DP4=0,0,28,23;MQ=60	coding-nonsynonymous	YPL057C	SUR1	R125C	no	S288c	haploid	Westridge	Z	final	2	2017-2018	C25_2018_Z2
chrIII	208904	C	T	225	DP=27;VDB=0.96787;SGB=-0.693021;MQSB=1;MQ0F=0;AC=2;AN=2;DP4=0,0,18,9;MQ=60	coding-nonsynonymous	YCR045C	RRT12	G236E	yes	S288c	haploid	Westridge	Z	final	3	2017-2018	C26_2018_Z3
chrIV	1020563	T	G	225	DP=26;VDB=0.310846;SGB=-0.692976;MQSB=1;MQ0F=0;AC=2;AN=2;DP4=0,0,11,15;MQ=60	5'-upstream	YDR280W	RRP45	NA	yes	S288c	haploid	Westridge	Z	final	3	2017-2018	C26_2018_Z3
chrIX	106588	G	T	225	DP=49;VDB=0.935159;SGB=-0.693147;MQSB=1;MQ0F=0;AC=2;AN=2;DP4=0,0,24,23;MQ=60	coding-nonsynonymous	YIL129C	TAO3	S2217*	yes	S288c	haploid	Westridge	Z	final	3	2017-2018	C26_2018_Z3
chrVII	469838	G	A	225	DP=39;VDB=0.907098;SGB=-0.693144;MQSB=1;MQ0F=0;AC=2;AN=2;DP4=0,0,19,20;MQ=60	coding-nonsynonymous	YGL013C	PDR1	R821C	yes	S288c	haploid	Westridge	Z	final	3	2017-2018	C26_2018_Z3
chrVIII	151580	T	G	193	DP=49;VDB=0.0623343;SGB=-0.691153;RPB=0.646952;MQB=1;MQSB=1;BQB=0.939741;MQ0F=0;ICB=1;HOB=0.5;AC=1;AN=2;DP4=14,17,8,10;MQ=60	5'-upstream	YHR023W	MYO1	NA	yes	S288c	haploid	Westridge	Z	final	3	2017-2018	C26_2018_Z3
chrXII	1031404	GAA	GAATAA	120	INDEL;IDV=1;IMF=0.030303;DP=33;VDB=0.961953;SGB=-0.689466;MQSB=0.88901;MQ0F=0;ICB=1;HOB=0.5;AC=1;AN=2;DP4=10,7,14,2;MQ=59	coding-nonsynonymous	YLR449W	FPR4	E191indel	yes	S288c	haploid	Westridge	Z	final	3	2017-2018	C26_2018_Z3
chrXIII	823776	G	A	225	DP=38;VDB=0.830778;SGB=-0.693143;MQSB=1;MQ0F=0;AC=2;AN=2;DP4=0,0,24,14;MQ=60	coding-nonsynonymous	YMR278W	PRM15	M338I	yes	S288c	haploid	Westridge	Z	final	3	2017-2018	C26_2018_Z3
chrXVI	166670	G	T	225	DP=42;VDB=0.951591;SGB=-0.693145;MQSB=1;MQ0F=0;AC=2;AN=2;DP4=0,0,21,19;MQ=60	coding-nonsynonymous	YPL203W	TPK2	D139Y	yes	S288c	haploid	Westridge	Z	final	3	2017-2018	C26_2018_Z3
chrXVI	452969	C	T	225	DP=34;VDB=0.444056;SGB=-0.693132;MQSB=1;MQ0F=0;AC=2;AN=2;DP4=0,0,24,10;MQ=60	coding-nonsynonymous	YPL057C	SUR1	C30Y	yes	S288c	haploid	Westridge	Z	final	3	2017-2018	C26_2018_Z3
chrIV	168665	C	T	225	DP=85;VDB=0.444211;SGB=-0.693147;MQSB=1;MQ0F=0;AC=2;AN=2;DP4=0,0,43,9;MQ=60	coding-nonsynonymous	YDL161W	ENT1	P318S	yes	S288c	haploid	Westridge	B	early	1	2018-2019	B2cRyan2018_S1_samtools_filtered.vcf
chrIV	1420846	C	T	225	DP=75;VDB=0.550267;SGB=-0.693147;MQSB=1;MQ0F=0;AC=2;AN=2;DP4=0,0,29,19;MQ=60	5'-upstream	YDR482C	CWC21	NA	yes	S288c	haploid	Westridge	B	early	1	2018-2019	B2cRyan2018_S1_samtools_filtered.vcf
chrVII	469160	A	G	225	DP=95;VDB=0.582025;SGB=-0.693147;MQSB=1;MQ0F=0;AC=2;AN=2;DP4=0,0,44,20;MQ=60	coding-nonsynonymous	YGL013C	PDR1	F1047L	yes	S288c	haploid	Westridge	B	early	1	2018-2019	B2cRyan2018_S1_samtools_filtered.vcf
chrVII	611267	C	T	225	DP=106;VDB=0.00672954;SGB=-0.693147;MQSB=0.994875;MQ0F=0;AC=2;AN=2;DP4=0,0,55,13;MQ=59	coding-nonsynonymous	YGR060W	ERG25	S235F	no	S288c	haploid	Westridge	B	early	1	2018-2019	B2cRyan2018_S1_samtools_filtered.vcf
chrXI	29394	C	G	225	DP=58;VDB=0.985519;SGB=-0.693147;MQSB=1;MQ0F=0;AC=2;AN=2;DP4=0,0,28,17;MQ=60	coding-nonsynonymous	YKL215C	OXP1	E432Q	yes	S288c	haploid	Westridge	B	early	1	2018-2019	B2cRyan2018_S1_samtools_filtered.vcf
chrXI	624635	C	T	225	DP=70;VDB=0.999084;SGB=-0.693147;MQSB=1;MQ0F=0;AC=2;AN=2;DP4=0,0,36,16;MQ=60	coding-nonsynonymous	YKR095W	MLP1	H1611Y	yes	S288c	haploid	Westridge	B	early	1	2018-2019	B2cRyan2018_S1_samtools_filtered.vcf
chrXII	648072	T	A	225	DP=71;VDB=0.922257;SGB=-0.693147;MQSB=1;MQ0F=0;AC=2;AN=2;DP4=0,0,36,20;MQ=60	coding-nonsynonymous	YLR256W	HAP1	L553*	yes	S288c	haploid	Westridge	B	early	1	2018-2019	B2cRyan2018_S1_samtools_filtered.vcf
chrXII	1025009	G	T	175	DP=40;VDB=0.292037;SGB=-0.692352;RPB=0.553505;MQB=0.206074;MQSB=0.215947;BQB=0.444548;MQ0F=0.1;AC=2;AN=2;DP4=1,6,6,15;MQ=40	intergenic	NA	NA	NA	yes	S288c	haploid	Westridge	B	early	1	2018-2019	B2cRyan2018_S1_samtools_filtered.vcf
chrXII	1062772	G	C	228	DP=151;VDB=0.263856;SGB=-0.693147;RPB=1;MQB=1;MQSB=0.975893;BQB=1;MQ0F=0;AC=2;AN=2;DP4=0,1,69,22;MQ=59	5'-upstream	YLR461W	PAU4	NA	yes	S288c	haploid	Westridge	B	early	1	2018-2019	B2cRyan2018_S1_samtools_filtered.vcf
chrII	37674	C	T	225	DP=42;VDB=0.270422;SGB=-0.693145;MQSB=1;MQ0F=0;AC=2;AN=2;DP4=0,0,31,10;MQ=60	coding-nonsynonymous	YBL099W	ATP1	R208C	no	S288c	haploid	Westridge	B	final	1	2018-2019	B2_53019_S29_samtools_filtered.vcf
chrIX	106517	C	A	225	DP=51;VDB=0.967525;SGB=-0.693147;MQSB=1;MQ0F=0;AC=2;AN=2;DP4=0,0,23,24;MQ=60	coding-nonsynonymous	YIL129C	TAO3	E2241*	no	S288c	haploid	Westridge	B	final	1	2018-2019	B2_53019_S29_samtools_filtered.vcf
chrV	90574	A	G	225	DP=62;VDB=0.999523;SGB=-0.693147;MQSB=1;MQ0F=0;AC=2;AN=2;DP4=0,0,44,13;MQ=60	coding-nonsynonymous	YEL031W	SPF1	N106S	yes	S288c	haploid	Westridge	B	final	1	2018-2019	B2_53019_S29_samtools_filtered.vcf
chrVII	469838	G	T	225	DP=51;VDB=0.852665;SGB=-0.693147;MQSB=1;MQ0F=0;AC=2;AN=2;DP4=0,0,20,28;MQ=60	coding-nonsynonymous	YGL013C	PDR1	R821S	no	S288c	haploid	Westridge	B	final	1	2018-2019	B2_53019_S29_samtools_filtered.vcf
chrVII	611267	C	T	228	DP=60;VDB=0.276363;SGB=-0.693147;RPB=1;MQB=1;MQSB=1;BQB=1;MQ0F=0;AC=2;AN=2;DP4=1,0,29,25;MQ=60	coding-nonsynonymous	YGR060W	ERG25	S235F	no	S288c	haploid	Westridge	B	final	1	2018-2019	B2_53019_S29_samtools_filtered.vcf
chrX	87389	A	G	225	DP=62;VDB=0.648891;SGB=-0.693147;MQSB=1;MQ0F=0;AC=2;AN=2;DP4=0,0,24,36;MQ=60	coding-nonsynonymous	YJL181W	RBH1	K577R	no	S288c	haploid	Westridge	B	final	1	2018-2019	B2_53019_S29_samtools_filtered.vcf
chrXII	647270	G	T	228	DP=57;VDB=0.669681;SGB=-0.693147;RPB=1;MQB=1;MQSB=1;BQB=1;MQ0F=0;AC=2;AN=2;DP4=1,0,30,18;MQ=60	coding-nonsynonymous	YLR256W	HAP1	A286S	no	S288c	haploid	Westridge	B	final	1	2018-2019	B2_53019_S29_samtools_filtered.vcf
chrXII	647271	C	A	225	DP=57;VDB=0.807882;SGB=-0.693147;MQSB=1;MQ0F=0;AC=2;AN=2;DP4=0,0,31,18;MQ=60	coding-nonsynonymous	YLR256W	HAP1	A286E	no	S288c	haploid	Westridge	B	final	1	2018-2019	B2_53019_S29_samtools_filtered.vcf
chrXVI	265698	T	C	225	DP=41;VDB=0.87891;SGB=-0.693141;MQSB=1;MQ0F=0;AC=2;AN=2;DP4=0,0,17,20;MQ=60	coding-nonsynonymous	YPL152W	RRD2	L224P	no	S288c	haploid	Westridge	B	final	1	2018-2019	B2_53019_S29_samtools_filtered.vcf
chrXVI	452819	A	G	225	DP=52;VDB=0.958681;SGB=-0.693146;MQSB=1;MQ0F=0;AC=2;AN=2;DP4=0,0,21,23;MQ=60	coding-nonsynonymous	YPL057C	SUR1	L80P	no	S288c	haploid	Westridge	B	final	1	2018-2019	B2_53019_S29_samtools_filtered.vcf
chrI	168518	T	C	225	DP=35;VDB=0.676652;SGB=-0.693136;MQSB=1;MQ0F=0;AC=2;AN=2;DP4=0,0,22,13;MQ=60	coding-synonymous	YAR014C	BUD14	R118R	yes	S288c	haploid	Westridge	B	final	2	2018-2019	C29_2019_B2_1
chrII	37674	C	T	225	DP=43;VDB=0.348202;SGB=-0.693146;MQSB=1;MQ0F=0;AC=2;AN=2;DP4=0,0,25,18;MQ=60	coding-nonsynonymous	YBL099W	ATP1	R208C	no	S288c	haploid	Westridge	B	final	2	2018-2019	C29_2019_B2_1
chrIII	57697	CG	C	220	INDEL;IDV=41;IMF=1;DP=41;VDB=0.0180896;SGB=-0.69312;MQSB=1;MQ0F=0;ICB=1;HOB=0.5;AC=1;AN=2;DP4=5,4,25,7;MQ=60	coding-nonsynonymous	YCL037C	SRO9	E328indel	yes	S288c	haploid	Westridge	B	final	2	2018-2019	C29_2019_B2_1
chrIX	106517	C	A	228	DP=59;VDB=0.862542;SGB=-0.693147;RPB=1;MQB=1;MQSB=1;BQB=1;MQ0F=0;AC=2;AN=2;DP4=0,1,27,30;MQ=60	coding-nonsynonymous	YIL129C	TAO3	E2241*	no	S288c	haploid	Westridge	B	final	2	2018-2019	C29_2019_B2_1
chrVII	469838	G	T	225	DP=33;VDB=0.110094;SGB=-0.693127;MQSB=1;MQ0F=0;AC=2;AN=2;DP4=0,0,14,19;MQ=60	coding-nonsynonymous	YGL013C	PDR1	R821S	no	S288c	haploid	Westridge	B	final	2	2018-2019	C29_2019_B2_1
chrVII	611267	C	T	225	DP=43;VDB=0.00206697;SGB=-0.693146;MQSB=0.958651;MQ0F=0.0232558;AC=2;AN=2;DP4=0,0,23,19;MQ=58	coding-nonsynonymous	YGR060W	ERG25	S235F	no	S288c	haploid	Westridge	B	final	2	2018-2019	C29_2019_B2_1
chrX	87389	A	G	225	DP=41;VDB=0.112774;SGB=-0.693145;MQSB=1;MQ0F=0;AC=2;AN=2;DP4=0,0,26,14;MQ=60	coding-nonsynonymous	YJL181W	RBH1	K577R	no	S288c	haploid	Westridge	B	final	2	2018-2019	C29_2019_B2_1
chrXII	647270	G	T	225	DP=36;VDB=0.226275;SGB=-0.693139;MQSB=1;MQ0F=0;AC=2;AN=2;DP4=0,0,14,22;MQ=60	coding-nonsynonymous	YLR256W	HAP1	A286S	no	S288c	haploid	Westridge	B	final	2	2018-2019	C29_2019_B2_1
chrXII	647271	C	A	225	DP=38;VDB=0.347497;SGB=-0.693143;MQSB=1;MQ0F=0;AC=2;AN=2;DP4=0,0,16,22;MQ=60	coding-nonsynonymous	YLR256W	HAP1	A286E	no	S288c	haploid	Westridge	B	final	2	2018-2019	C29_2019_B2_1
chrXIV	282097	G	A	225	DP=34;VDB=0.668851;SGB=-0.693127;MQSB=1;MQ0F=0;AC=2;AN=2;DP4=0,0,26,7;MQ=60	intergenic	NA	NA	NA	yes	S288c	haploid	Westridge	B	final	2	2018-2019	C29_2019_B2_1
chrXV	574590	G	T	225	DP=37;VDB=0.348456;SGB=-0.693141;MQSB=1;MQ0F=0;AC=2;AN=2;DP4=0,0,13,24;MQ=60	coding-nonsynonymous	YOR132W	VPS17	L472F	yes	S288c	haploid	Westridge	B	final	2	2018-2019	C29_2019_B2_1
chrXVI	452819	A	G	225	DP=38;VDB=0.689348;SGB=-0.693143;MQSB=1;MQ0F=0;AC=2;AN=2;DP4=0,0,18,20;MQ=60	coding-nonsynonymous	YPL057C	SUR1	L80P	no	S288c	haploid	Westridge	B	final	2	2018-2019	C29_2019_B2_1
chrXVI	652018	CGAACGTATCCTTTCTCTTTGGAAC	CGAAC	220	INDEL;IDV=28;IMF=0.823529;DP=34;VDB=0.347403;SGB=-0.692562;MQSB=1;MQ0F=0;ICB=1;HOB=0.5;AC=1;AN=2;DP4=7,5,12,10;MQ=60	coding-nonsynonymous	YPR042C	PUF2	D549indel	yes	S288c	haploid	Westridge	B	final	2	2018-2019	C29_2019_B2_1
chrII	37674	C	T	225	DP=41;VDB=0.766997;SGB=-0.693145;MQSB=1;MQ0F=0;AC=2;AN=2;DP4=0,0,21,19;MQ=60	coding-nonsynonymous	YBL099W	ATP1	R208C	no	S288c	haploid	Westridge	B	final	3	2018-2019	C30_2019_B2_2
chrII	523480	C	A	225	DP=29;VDB=0.00725051;SGB=-0.693079;MQSB=1;MQ0F=0;AC=2;AN=2;DP4=0,0,16,13;MQ=60	coding-nonsynonymous	YBR140C	IRA1	S1050I	yes	S288c	haploid	Westridge	B	final	3	2018-2019	C30_2019_B2_2
chrIX	106517	C	A	225	DP=45;VDB=0.379434;SGB=-0.693146;MQSB=1;MQ0F=0;AC=2;AN=2;DP4=0,0,20,24;MQ=60	coding-nonsynonymous	YIL129C	TAO3	E2241*	no	S288c	haploid	Westridge	B	final	3	2018-2019	C30_2019_B2_2
chrVII	469838	G	T	228	DP=37;VDB=0.336848;SGB=-0.693139;RPB=1;MQB=1;MQSB=1;BQB=1;MQ0F=0;AC=2;AN=2;DP4=0,1,21,15;MQ=60	coding-nonsynonymous	YGL013C	PDR1	R821S	no	S288c	haploid	Westridge	B	final	3	2018-2019	C30_2019_B2_2
chrVII	611267	C	T	225	DP=44;VDB=0.000106554;SGB=-0.693146;MQSB=1;MQ0F=0;AC=2;AN=2;DP4=0,0,17,27;MQ=60	coding-nonsynonymous	YGR060W	ERG25	S235F	no	S288c	haploid	Westridge	B	final	3	2018-2019	C30_2019_B2_2
chrX	87389	A	G	225	DP=37;VDB=0.00210393;SGB=-0.693141;MQSB=1;MQ0F=0;AC=2;AN=2;DP4=0,0,18,19;MQ=60	coding-nonsynonymous	YJL181W	RBH1	K577R	no	S288c	haploid	Westridge	B	final	3	2018-2019	C30_2019_B2_2
chrXII	647270	G	T	225	DP=47;VDB=0.515918;SGB=-0.693147;MQSB=1;MQ0F=0;AC=2;AN=2;DP4=0,0,21,26;MQ=60	coding-nonsynonymous	YLR256W	HAP1	A286S	no	S288c	haploid	Westridge	B	final	3	2018-2019	C30_2019_B2_2
chrXII	647271	C	A	225	DP=47;VDB=0.5337;SGB=-0.693147;MQSB=1;MQ0F=0;AC=2;AN=2;DP4=0,0,21,26;MQ=60	coding-nonsynonymous	YLR256W	HAP1	A286E	no	S288c	haploid	Westridge	B	final	3	2018-2019	C30_2019_B2_2
chrXVI	265698	T	C	225	DP=57;VDB=0.366437;SGB=-0.693147;MQSB=1;MQ0F=0;AC=2;AN=2;DP4=0,0,30,26;MQ=60	coding-nonsynonymous	YPL152W	RRD2	L224P	no	S288c	haploid	Westridge	B	final	3	2018-2019	C30_2019_B2_2
chrXVI	452819	A	G	225	DP=46;VDB=0.697268;SGB=-0.693147;MQSB=1;MQ0F=0;AC=2;AN=2;DP4=0,0,15,31;MQ=60	coding-nonsynonymous	YPL057C	SUR1	L80P	no	S288c	haploid	Westridge	B	final	3	2018-2019	C30_2019_B2_2
chrI	229953	G	C	205	DP=22;VDB=0.52706;SGB=-0.692562;MQSB=1;MQ0F=0;AC=2;AN=2;DP4=0,0,2,20;MQ=60	telomere	TEL01R	TEL01R	NA	yes	S288c	haploid	Westridge	B	final	4	2018-2019	C31_2019_B3
chrII	191695	A	C	228	DP=43;VDB=0.0301311;SGB=-0.693145;RPB=1;MQB=1;MQSB=1;BQB=1;MQ0F=0;AC=2;AN=2;DP4=1,0,23,17;MQ=60	5'-upstream	YBL017C	PEP1	NA	yes	S288c	haploid	Westridge	B	final	4	2018-2019	C31_2019_B3
chrII	220329	G	T	225	DP=23;VDB=0.376686;SGB=-0.692717;MQSB=0.907354;MQ0F=0;AC=2;AN=2;DP4=0,0,9,14;MQ=59	coding-nonsynonymous	YBL005W	PDR3	V954F	yes	S288c	haploid	Westridge	B	final	4	2018-2019	C31_2019_B3
chrII	309224	T	A	225	DP=43;VDB=0.131856;SGB=-0.693145;MQSB=0.97502;MQ0F=0;AC=2;AN=2;DP4=0,0,24,17;MQ=58	coding-nonsynonymous	YBR036C	CSG2	I364F	yes	S288c	haploid	Westridge	B	final	4	2018-2019	C31_2019_B3
chrIX	417970	A	G	225	DP=36;VDB=0.32683;SGB=-0.693139;MQSB=1;MQ0F=0;AC=2;AN=2;DP4=0,0,19,17;MQ=60	coding-nonsynonymous	YIR033W	MGA2	D616G	yes	S288c	haploid	Westridge	B	final	4	2018-2019	C31_2019_B3
chrVII	29620	G	C	225	DP=22;VDB=0.648267;SGB=-0.692562;MQSB=1;MQ0F=0;AC=2;AN=2;DP4=0,0,12,10;MQ=60	coding-nonsynonymous	YGL251C	HFM1	A622G	yes	S288c	haploid	Westridge	B	final	4	2018-2019	C31_2019_B3
chrVII	29621	C	A	225	DP=22;VDB=0.662727;SGB=-0.692562;MQSB=1;MQ0F=0;AC=2;AN=2;DP4=0,0,12,10;MQ=60	coding-nonsynonymous	YGL251C	HFM1	A622S	yes	S288c	haploid	Westridge	B	final	4	2018-2019	C31_2019_B3
chrVII	404935	C	G	218	DP=12;VDB=0.909112;SGB=-0.680642;MQSB=0.493254;MQ0F=0;AC=2;AN=2;DP4=0,0,4,8;MQ=42	intergenic	NA	NA	NA	yes	S288c	haploid	Westridge	B	final	4	2018-2019	C31_2019_B3
chrVII	404936	G	C	219	DP=12;VDB=0.915547;SGB=-0.680642;MQSB=0.493254;MQ0F=0;AC=2;AN=2;DP4=0,0,4,8;MQ=42	intergenic	NA	NA	NA	yes	S288c	haploid	Westridge	B	final	4	2018-2019	C31_2019_B3
chrVII	611246	G	A	225	DP=37;VDB=0.78241;SGB=-0.693141;MQSB=1;MQ0F=0;AC=2;AN=2;DP4=0,0,12,25;MQ=60	coding-nonsynonymous	YGR060W	ERG25	R228K	yes	S288c	haploid	Westridge	B	final	4	2018-2019	C31_2019_B3
chrX	315450	CA	C	221	INDEL;IDV=41;IMF=0.97619;DP=42;VDB=0.774627;SGB=-0.69312;MQSB=1;MQ0F=0;ICB=1;HOB=0.5;AC=1;AN=2;DP4=3,7,16,16;MQ=60	coding-nonsynonymous	YJL065C	DLS1	M36indel	yes	S288c	haploid	Westridge	B	final	4	2018-2019	C31_2019_B3
chrXIII	280722	G	C	225	DP=22;VDB=0.0648038;SGB=-0.692352;MQSB=1;MQ0F=0;AC=2;AN=2;DP4=0,0,5,16;MQ=60	coding-synonymous	YMR008C	PLB1	A621A	yes	S288c	haploid	Westridge	B	final	4	2018-2019	C31_2019_B3
chrXIII	280723	G	A	225	DP=22;VDB=0.0595275;SGB=-0.692352;MQSB=1;MQ0F=0;AC=2;AN=2;DP4=0,0,5,16;MQ=60	coding-nonsynonymous	YMR008C	PLB1	A621V	yes	S288c	haploid	Westridge	B	final	4	2018-2019	C31_2019_B3
chrXIII	280724	C	A	225	DP=22;VDB=0.0579053;SGB=-0.692352;MQSB=1;MQ0F=0;AC=2;AN=2;DP4=0,0,5,16;MQ=60	coding-nonsynonymous	YMR008C	PLB1	A621S	yes	S288c	haploid	Westridge	B	final	4	2018-2019	C31_2019_B3
chrXIII	918622	G	T	228	DP=31;VDB=0.150263;SGB=-0.693079;RPB=0.913793;MQB=0.862069;MQSB=0.000615085;BQB=0.87931;MQ0F=0.0645161;AC=2;AN=2;DP4=1,1,9,20;MQ=34	coding-nonsynonymous	YMR322C	SNO4	T153K	yes	S288c	haploid	Westridge	B	final	4	2018-2019	C31_2019_B3
chrXIV	98392	G	A	189	DP=49;VDB=0.000277241;SGB=-0.693136;RPB=0.000199818;MQB=0.956349;MQSB=0.428375;BQB=0.285938;MQ0F=0.122449;ICB=1;HOB=0.5;AC=1;AN=2;DP4=12,2,24,11;MQ=34	coding-synonymous	YNL284C-B	YNL284C-B	P1280P	yes	S288c	haploid	Westridge	B	final	4	2018-2019	C31_2019_B3
chrXV	131207	G	A	225	DP=35;VDB=0.299506;SGB=-0.693136;MQSB=0.978495;MQ0F=0;AC=2;AN=2;DP4=0,0,23,12;MQ=59	coding-synonymous	YOL100W	PKH2	T657T	yes	S288c	haploid	Westridge	B	final	4	2018-2019	C31_2019_B3
chrIII	16549	C	T	225	DP=92;VDB=0.971637;SGB=-0.693147;MQSB=1;MQ0F=0;AC=2;AN=2;DP4=0,0,44,25;MQ=60	coding-nonsynonymous	YCL064C	CHA1	S111N	no	S288c	haploid	Westridge	C	early	1	2018-2019	C1bRyan2018_S2_samtools_filtered.vcf
chrVII	469160	A	C	225	DP=99;VDB=0.519946;SGB=-0.693147;MQSB=1;MQ0F=0;AC=2;AN=2;DP4=0,0,47,21;MQ=60	coding-nonsynonymous	YGL013C	PDR1	F1047V	no	S288c	haploid	Westridge	C	early	1	2018-2019	C1bRyan2018_S2_samtools_filtered.vcf
chrVII	610903	G	A	225	DP=105;VDB=0.669855;SGB=-0.693147;MQSB=1;MQ0F=0;AC=2;AN=2;DP4=0,0,52,28;MQ=60	coding-nonsynonymous	YGR060W	ERG25	A114T	no	S288c	haploid	Westridge	C	early	1	2018-2019	C1bRyan2018_S2_samtools_filtered.vcf
chrXI	232296	C	T	225	DP=94;VDB=0.999218;SGB=-0.693147;MQSB=1;MQ0F=0;AC=2;AN=2;DP4=0,0,44,28;MQ=60	coding-nonsynonymous	YKL109W	HAP4	H24Y	yes	S288c	haploid	Westridge	C	early	1	2018-2019	C1bRyan2018_S2_samtools_filtered.vcf
chrXII	42155	G	T	225	DP=109;VDB=0.0160393;SGB=-0.693147;MQSB=1;MQ0F=0;AC=2;AN=2;DP4=0,0,56,16;MQ=60	coding-nonsynonymous	YLL048C	YBT1	P1371T	no	S288c	haploid	Westridge	C	early	1	2018-2019	C1bRyan2018_S2_samtools_filtered.vcf
chrXII	505588	T	A	225	DP=84;VDB=0.01526;SGB=-0.693147;MQSB=1;MQ0F=0;AC=2;AN=2;DP4=0,0,30,31;MQ=60	coding-nonsynonymous	YLR174W	IDP2	I333N	yes	S288c	haploid	Westridge	C	early	1	2018-2019	C1bRyan2018_S2_samtools_filtered.vcf
chrXII	646657	C	A	228	DP=100;VDB=0.559862;SGB=-0.693147;RPB=0.395522;MQB=1;MQSB=1;BQB=0.328358;MQ0F=0;AC=2;AN=2;DP4=2,0,39,28;MQ=60	coding-nonsynonymous	YLR256W	HAP1	C81*	no	S288c	haploid	Westridge	C	early	1	2018-2019	C1bRyan2018_S2_samtools_filtered.vcf
chrXIII	238599	GAGAGGAAGAGGATTTGGCAGAGGAAGGGGATTTGGCAGAGG	GAGAGGAAGGGGATTTGGCAGAGG	222	INDEL;IDV=69;IMF=0.6;DP=115;VDB=0.0910698;SGB=-0.693147;MQSB=1;MQ0F=0;ICB=1;HOB=0.5;AC=1;AN=2;DP4=21,34,33,27;MQ=60	coding-nonsynonymous	YML017W	PSP2	S550indel	no	S288c	haploid	Westridge	C	early	1	2018-2019	C1bRyan2018_S2_samtools_filtered.vcf
chrXIII	767402	G	C	225	DP=100;VDB=0.999999;SGB=-0.693147;MQSB=1;MQ0F=0;AC=2;AN=2;DP4=0,0,48,27;MQ=60	coding-nonsynonymous	YMR247C	RKR1	A213G	no	S288c	haploid	Westridge	C	early	1	2018-2019	C1bRyan2018_S2_samtools_filtered.vcf
chrXVI	452969	C	T	225	DP=152;VDB=0.997948;SGB=-0.693147;MQSB=1;MQ0F=0;AC=2;AN=2;DP4=0,0,66,49;MQ=60	coding-nonsynonymous	YPL057C	SUR1	C30Y	no	S288c	haploid	Westridge	C	early	1	2018-2019	C1bRyan2018_S2_samtools_filtered.vcf
chrIII	16549	C	T	225	DP=35;VDB=0.27129;SGB=-0.693127;MQSB=1;MQ0F=0;AC=2;AN=2;DP4=0,0,15,18;MQ=60	coding-nonsynonymous	YCL064C	CHA1	S111N	no	S288c	haploid	Westridge	C	final	1	2018-2019	C1_53019_S27_samtools_filtered.vcf
chrVII	469160	A	C	228	DP=51;VDB=0.00797895;SGB=-0.693147;RPB=1;MQB=1;MQSB=1;BQB=1;MQ0F=0;AC=2;AN=2;DP4=0,1,34,11;MQ=60	coding-nonsynonymous	YGL013C	PDR1	F1047V	no	S288c	haploid	Westridge	C	final	1	2018-2019	C1_53019_S27_samtools_filtered.vcf
chrVII	610745	T	C	225	DP=55;VDB=0.242565;SGB=-0.693146;MQSB=1;MQ0F=0;AC=2;AN=2;DP4=0,0,22,21;MQ=60	coding-nonsynonymous	YGR060W	ERG25	L61S	yes	S288c	haploid	Westridge	C	final	1	2018-2019	C1_53019_S27_samtools_filtered.vcf
chrX	648651	G	A	225	DP=50;VDB=0.442379;SGB=-0.693146;MQSB=1;MQ0F=0;AC=2;AN=2;DP4=0,0,26,17;MQ=60	coding-nonsynonymous	YJR121W	ATP2	D349N	yes	S288c	haploid	Westridge	C	final	1	2018-2019	C1_53019_S27_samtools_filtered.vcf
chrXII	42155	G	T	228	DP=48;VDB=0.546916;SGB=-0.693139;RPB=1;MQB=1;MQSB=1;BQB=1;MQ0F=0;AC=2;AN=2;DP4=0,1,26,10;MQ=60	coding-nonsynonymous	YLL048C	YBT1	P1371T	no	S288c	haploid	Westridge	C	final	1	2018-2019	C1_53019_S27_samtools_filtered.vcf
chrXII	300987	G	C	225	DP=52;VDB=0.881141;SGB=-0.693147;MQSB=1;MQ0F=0;AC=2;AN=2;DP4=0,0,26,22;MQ=60	coding-nonsynonymous	YLR085C	ARP6	L335V	yes	S288c	haploid	Westridge	C	final	1	2018-2019	C1_53019_S27_samtools_filtered.vcf
chrXII	646657	C	A	228	DP=55;VDB=0.794871;SGB=-0.693147;RPB=1;MQB=1;MQSB=1;BQB=1;MQ0F=0;AC=2;AN=2;DP4=1,0,29,21;MQ=60	coding-nonsynonymous	YLR256W	HAP1	C81*	no	S288c	haploid	Westridge	C	final	1	2018-2019	C1_53019_S27_samtools_filtered.vcf
chrXIII	238599	GAGAGGAAGAGGATTTGGCAGAGGAAGGGGATTTGGCAGAGG	GAGAGGAAGGGGATTTGGCAGAGG	228	INDEL;IDV=39;IMF=0.951219;DP=41;VDB=0.256185;SGB=-0.693139;MQSB=1;MQ0F=0;AC=2;AN=2;DP4=2,3,17,19;MQ=60	coding-nonsynonymous	YML017W	PSP2	S550indel	no	S288c	haploid	Westridge	C	final	1	2018-2019	C1_53019_S27_samtools_filtered.vcf
chrXIII	692287	A	C	225	DP=58;VDB=0.316221;SGB=-0.693147;MQSB=1;MQ0F=0;AC=2;AN=2;DP4=0,0,30,19;MQ=60	coding-nonsynonymous	YMR212C	EFR3	S253A	yes	S288c	haploid	Westridge	C	final	1	2018-2019	C1_53019_S27_samtools_filtered.vcf
chrXIII	767402	G	C	225	DP=72;VDB=1;SGB=-0.693147;MQSB=1;MQ0F=0;AC=2;AN=2;DP4=0,0,32,38;MQ=60	coding-nonsynonymous	YMR247C	RKR1	A213G	no	S288c	haploid	Westridge	C	final	1	2018-2019	C1_53019_S27_samtools_filtered.vcf
chrXVI	452969	C	T	225	DP=41;VDB=0.961809;SGB=-0.693145;MQSB=1;MQ0F=0;AC=2;AN=2;DP4=0,0,19,22;MQ=60	coding-nonsynonymous	YPL057C	SUR1	C30Y	no	S288c	haploid	Westridge	C	final	1	2018-2019	C1_53019_S27_samtools_filtered.vcf
chrII	218296	A	C	225	DP=28;VDB=0.228354;SGB=-0.693054;MQSB=1;MQ0F=0;AC=2;AN=2;DP4=0,0,19,9;MQ=60	coding-nonsynonymous	YBL005W	PDR3	Y276S	no	S288c	haploid	Westridge	C	final	2	2018-2019	C8_2019_C2
chrII	309619	G	T	225	DP=48;VDB=0.944705;SGB=-0.693147;MQSB=1;MQ0F=0;AC=2;AN=2;DP4=0,0,26,22;MQ=60	coding-nonsynonymous	YBR036C	CSG2	T232K	no	S288c	haploid	Westridge	C	final	2	2018-2019	C8_2019_C2
chrIII	177011	T	C	225	DP=41;VDB=0.213735;SGB=-0.693145;MQSB=1;MQ0F=0;AC=2;AN=2;DP4=0,0,25,16;MQ=60	intergenic	NA	NA	NA	yes	S288c	haploid	Westridge	C	final	2	2018-2019	C8_2019_C2
chrIV	19244	G	T	225	DP=41;VDB=0.936004;SGB=-0.693145;MQSB=1;MQ0F=0;AC=2;AN=2;DP4=0,0,27,13;MQ=60	coding-nonsynonymous	YDL242W	YDL242W	D96Y	no	S288c	haploid	Westridge	C	final	2	2018-2019	C8_2019_C2
chrVII	611167	A	G	225	DP=53;VDB=4.05273e-05;SGB=-0.693147;MQSB=1;MQ0F=0;AC=2;AN=2;DP4=0,0,18,34;MQ=60	coding-nonsynonymous	YGR060W	ERG25	T202A	no	S288c	haploid	Westridge	C	final	2	2018-2019	C8_2019_C2
chrVII	1049620	G	A	225	DP=85;VDB=0.0891799;SGB=-0.693147;MQSB=1;MQ0F=0;AC=2;AN=2;DP4=0,0,28,57;MQ=60	coding-synonymous	YGR279C	SCW4	S113S	no	S288c	haploid	Westridge	C	final	2	2018-2019	C8_2019_C2
chrVIII	514980	A	G	136	DP=92;VDB=0.150452;SGB=-0.693147;RPB=0.209836;MQB=1;MQSB=1;BQB=0.702056;MQ0F=0;ICB=1;HOB=0.5;AC=1;AN=2;DP4=41,1,48,0;MQ=60	coding-synonymous	YHR207C	SET5	V502V	no	S288c	haploid	Westridge	C	final	2	2018-2019	C8_2019_C2
chrXII	313939	A	G	225	DP=73;VDB=0.0299112;SGB=-0.693147;MQSB=1;MQ0F=0;AC=2;AN=2;DP4=0,0,28,44;MQ=59	coding-nonsynonymous	YLR087C	CSF1	F598S	yes	S288c	haploid	Westridge	C	final	2	2018-2019	C8_2019_C2
chrXII	648275	C	T	225	DP=41;VDB=0.741671;SGB=-0.693145;MQSB=1;MQ0F=0;AC=2;AN=2;DP4=0,0,26,14;MQ=60	coding-nonsynonymous	YLR256W	HAP1	Q621*	yes	S288c	haploid	Westridge	C	final	2	2018-2019	C8_2019_C2
chrXII	793967	G	T	228	DP=32;VDB=0.75306;SGB=-0.69311;RPB=1;MQB=1;MQSB=0.965264;BQB=1;MQ0F=0;AC=2;AN=2;DP4=0,1,18,13;MQ=59	tRNA	tD(GUC)L2	tD(GUC)L2	NA	yes	S288c	haploid	Westridge	C	final	2	2018-2019	C8_2019_C2
chrXIV	427914	C	G	225	DP=94;VDB=0.559587;SGB=-0.693147;MQSB=0.990502;MQ0F=0;AC=2;AN=2;DP4=0,0,33,57;MQ=59	coding-synonymous	YNL103W	MET4	T60T	no	S288c	haploid	Westridge	C	final	2	2018-2019	C8_2019_C2
chrII	38235	T	G	228	DP=70;VDB=0.429921;SGB=-0.693147;RPB=1;MQB=1;MQSB=1;BQB=1;MQ0F=0;AC=2;AN=2;DP4=0,1,24,45;MQ=60	coding-nonsynonymous	YBL099W	ATP1	Y395D	no	S288c	haploid	Westridge	C	final	3	2018-2019	C9_2019_C3_1
chrII	284275	C	T	225	DP=66;VDB=0.457132;SGB=-0.693147;MQSB=0.97504;MQ0F=0;AC=2;AN=2;DP4=0,0,35,31;MQ=59	intergenic	NA	NA	NA	no	S288c	haploid	Westridge	C	final	3	2018-2019	C9_2019_C3_1
chrIV	1057151	G	C	228	DP=73;VDB=0.958674;SGB=-0.693147;RPB=1;MQB=1;MQSB=1;BQB=1;MQ0F=0;AC=2;AN=2;DP4=0,1,36,36;MQ=60	coding-nonsynonymous	YDR297W	SUR2	A201P	yes	S288c	haploid	Westridge	C	final	3	2018-2019	C9_2019_C3_1
chrIV	1213337	G	A	225	DP=57;VDB=0.0177316;SGB=-0.693147;MQSB=1;MQ0F=0;AC=2;AN=2;DP4=0,0,33,23;MQ=60	coding-nonsynonymous	YDR367W	KEI1	G130D	no	S288c	haploid	Westridge	C	final	3	2018-2019	C9_2019_C3_1
chrVII	469162	T	C	225	DP=54;VDB=0.0105521;SGB=-0.693147;MQSB=1;MQ0F=0;AC=2;AN=2;DP4=0,0,36,18;MQ=60	coding-nonsynonymous	YGL013C	PDR1	E1046G	no	S288c	haploid	Westridge	C	final	3	2018-2019	C9_2019_C3_1
chrVII	611323	G	T	225	DP=111;VDB=0.00620009;SGB=-0.693147;MQSB=1;MQ0F=0;AC=2;AN=2;DP4=0,0,69,38;MQ=60	coding-nonsynonymous	YGR060W	ERG25	G254C	no	S288c	haploid	Westridge	C	final	3	2018-2019	C9_2019_C3_1
chrXI	85698	T	G	225	DP=45;VDB=0.441349;SGB=-0.693146;MQSB=1;MQ0F=0;AC=2;AN=2;DP4=0,0,12,32;MQ=60	coding-nonsynonymous	YKL189W	HYM1	L332*	no	S288c	haploid	Westridge	C	final	3	2018-2019	C9_2019_C3_1
chrXII	17143	C	T	225	DP=97;VDB=0.204516;SGB=-0.693147;MQSB=1;MQ0F=0;AC=2;AN=2;DP4=0,0,46,49;MQ=60	coding-synonymous	YLL062C	MHT1	L157L	no	S288c	haploid	Westridge	C	final	3	2018-2019	C9_2019_C3_1
chrXVI	111274	A	T	225	DP=59;VDB=0.945597;SGB=-0.693147;MQSB=1;MQ0F=0;AC=2;AN=2;DP4=0,0,37,22;MQ=60	coding-nonsynonymous	YPL231W	FAS2	T875S	yes	S288c	haploid	Westridge	C	final	3	2018-2019	C9_2019_C3_1
chrXVI	452735	AG	A	228	INDEL;IDV=46;IMF=1;DP=46;VDB=0.0501371;SGB=-0.693145;MQSB=1;MQ0F=0;AC=2;AN=2;DP4=3,2,14,27;MQ=60	coding-nonsynonymous	YPL057C	SUR1	L108indel	no	S288c	haploid	Westridge	C	final	3	2018-2019	C9_2019_C3_1
chrII	38235	T	G	225	DP=116;VDB=0.802341;SGB=-0.693147;MQSB=1;MQ0F=0;AC=2;AN=2;DP4=0,0,29,85;MQ=60	coding-nonsynonymous	YBL099W	ATP1	Y395D	no	S288c	haploid	Westridge	C	final	4	2018-2019	C10_2019_C3_2
chrII	284275	C	T	225	DP=102;VDB=0.73973;SGB=-0.693147;MQSB=1;MQ0F=0;AC=2;AN=2;DP4=0,0,56,45;MQ=60	intergenic	NA	NA	NA	no	S288c	haploid	Westridge	C	final	4	2018-2019	C10_2019_C3_2
chrIV	1213337	G	A	225	DP=79;VDB=0.159644;SGB=-0.693147;MQSB=1;MQ0F=0;AC=2;AN=2;DP4=0,0,48,28;MQ=60	coding-nonsynonymous	YDR367W	KEI1	G130D	no	S288c	haploid	Westridge	C	final	4	2018-2019	C10_2019_C3_2
chrVII	469162	T	C	225	DP=57;VDB=0.0301616;SGB=-0.693147;MQSB=1;MQ0F=0;AC=2;AN=2;DP4=0,0,37,20;MQ=60	coding-nonsynonymous	YGL013C	PDR1	E1046G	no	S288c	haploid	Westridge	C	final	4	2018-2019	C10_2019_C3_2
chrVII	611323	G	T	228	DP=110;VDB=0.0233554;SGB=-0.693147;RPB=1;MQB=1;MQSB=0.985832;BQB=1;MQ0F=0;AC=2;AN=2;DP4=1,0,50,49;MQ=59	coding-nonsynonymous	YGR060W	ERG25	G254C	no	S288c	haploid	Westridge	C	final	4	2018-2019	C10_2019_C3_2
chrXI	85698	T	G	228	DP=54;VDB=0.634008;SGB=-0.693147;RPB=1;MQB=1;MQSB=0.98048;BQB=1;MQ0F=0;AC=2;AN=2;DP4=1,0,21,31;MQ=59	coding-nonsynonymous	YKL189W	HYM1	L332*	no	S288c	haploid	Westridge	C	final	4	2018-2019	C10_2019_C3_2
chrXII	17143	C	T	225	DP=108;VDB=3.45118e-05;SGB=-0.693147;MQSB=1;MQ0F=0;AC=2;AN=2;DP4=0,0,46,60;MQ=60	coding-synonymous	YLL062C	MHT1	L157L	no	S288c	haploid	Westridge	C	final	4	2018-2019	C10_2019_C3_2
chrXVI	452735	AG	A	219	INDEL;IDV=72;IMF=0.986301;DP=73;VDB=0.0375187;SGB=-0.693147;MQSB=1;MQ0F=0;ICB=1;HOB=0.5;AC=1;AN=2;DP4=5,6,26,36;MQ=60	coding-nonsynonymous	YPL057C	SUR1	L108indel	no	S288c	haploid	Westridge	C	final	4	2018-2019	C10_2019_C3_2
chrIV	689372	T	C	225	DP=43;VDB=0.998042;SGB=-0.69311;MQSB=1;MQ0F=0;AC=2;AN=2;DP4=0,0,17,14;MQ=60	coding-synonymous	YDR119W	VBA4	F382F	no	S288c	haploid	Westridge	M	early	1	2018-2019	M1cRyan2018_S3_samtools_filtered.vcf
chrVI	29903	G	T	225	DP=78;VDB=0.974046;SGB=-0.693147;MQSB=1;MQ0F=0;AC=2;AN=2;DP4=0,0,36,17;MQ=60	intergenic	NA	NA	NA	yes	S288c	haploid	Westridge	M	early	1	2018-2019	M1cRyan2018_S3_samtools_filtered.vcf
chrVII	469837	C	T	228	DP=60;VDB=0.0780315;SGB=-0.693141;RPB=1;MQB=1;MQSB=1;BQB=1;MQ0F=0;AC=2;AN=2;DP4=1,0,29,8;MQ=60	coding-nonsynonymous	YGL013C	PDR1	R821H	no	S288c	haploid	Westridge	M	early	1	2018-2019	M1cRyan2018_S3_samtools_filtered.vcf
chrXI	484265	G	T	225	DP=25;VDB=0.951437;SGB=-0.691153;MQSB=1;MQ0F=0;AC=2;AN=2;DP4=0,0,13,5;MQ=60	coding-nonsynonymous	YKR023W	RQT4	E283*	no	S288c	haploid	Westridge	M	early	1	2018-2019	M1cRyan2018_S3_samtools_filtered.vcf
chrXIV	494321	T	C	225	DP=46;VDB=0.987954;SGB=-0.693139;MQSB=0.986577;MQ0F=0;AC=2;AN=2;DP4=0,0,27,9;MQ=59	coding-nonsynonymous	YNL069C	RPL16B	I78V	no	S288c	haploid	Westridge	M	early	1	2018-2019	M1cRyan2018_S3_samtools_filtered.vcf
chrXVI	452375	CTT	CT	221	INDEL;IDV=77;IMF=0.939024;DP=82;VDB=0.00858303;SGB=-0.693147;MQSB=1;MQ0F=0;ICB=1;HOB=0.5;AC=1;AN=2;DP4=4,31,34,13;MQ=60	coding-nonsynonymous	YPL057C	SUR1	R228indel	no	S288c	haploid	Westridge	M	early	1	2018-2019	M1cRyan2018_S3_samtools_filtered.vcf
chrIV	689372	T	C	225	DP=29;VDB=0.825781;SGB=-0.692831;MQSB=1;MQ0F=0;AC=2;AN=2;DP4=0,0,14,10;MQ=60	coding-synonymous	YDR119W	VBA4	F382F	no	S288c	haploid	Westridge	M	final	1	2018-2019	M1_41_S38_samtools_filtered.vcf
chrVII	469837	C	T	225	DP=38;VDB=0.438567;SGB=-0.693139;MQSB=1;MQ0F=0;AC=2;AN=2;DP4=0,0,18,18;MQ=60	coding-nonsynonymous	YGL013C	PDR1	R821H	no	S288c	haploid	Westridge	M	final	1	2018-2019	M1_41_S38_samtools_filtered.vcf
chrVII	611179	C	T	225	DP=32;VDB=0.0408922;SGB=-0.693097;MQSB=1;MQ0F=0;AC=2;AN=2;DP4=0,0,15,15;MQ=60	coding-nonsynonymous	YGR060W	ERG25	P206S	yes	S288c	haploid	Westridge	M	final	1	2018-2019	M1_41_S38_samtools_filtered.vcf
chrXI	484265	G	T	225	DP=53;VDB=0.367939;SGB=-0.693147;MQSB=1;MQ0F=0;AC=2;AN=2;DP4=0,0,21,24;MQ=60	coding-nonsynonymous	YKR023W	RQT4	E283*	no	S288c	haploid	Westridge	M	final	1	2018-2019	M1_41_S38_samtools_filtered.vcf
chrXI	584807	C	T	225	DP=31;VDB=0.0585769;SGB=-0.693054;MQSB=1;MQ0F=0;AC=2;AN=2;DP4=0,0,18,10;MQ=60	5'-upstream	YKR078W	YKR078W	NA	yes	S288c	haploid	Westridge	M	final	1	2018-2019	M1_41_S38_samtools_filtered.vcf
chrXIII	108154	G	T	225	DP=36;VDB=0.865233;SGB=-0.69312;MQSB=1;MQ0F=0;AC=2;AN=2;DP4=0,0,18,14;MQ=60	coding-nonsynonymous	YML081W	TDA9	M1126I	yes	S288c	haploid	Westridge	M	final	1	2018-2019	M1_41_S38_samtools_filtered.vcf
chrXIV	494321	T	C	225	DP=29;VDB=0.978877;SGB=-0.693079;MQSB=1;MQ0F=0;AC=2;AN=2;DP4=0,0,17,12;MQ=60	coding-nonsynonymous	YNL069C	RPL16B	I78V	no	S288c	haploid	Westridge	M	final	1	2018-2019	M1_41_S38_samtools_filtered.vcf
chrXV	624453	A	G	222	DP=140;VDB=0.999565;SGB=-0.693147;RPB=0.969638;MQB=1;MQSB=1;BQB=0.847037;MQ0F=0;ICB=1;HOB=0.5;AC=1;AN=2;DP4=53,32,27,19;MQ=60	intergenic	NA	NA	NA	yes	S288c	haploid	Westridge	M	final	1	2018-2019	M1_41_S38_samtools_filtered.vcf
chrXVI	452375	CTT	CT	227	INDEL;IDV=24;IMF=0.96;DP=25;VDB=0.97962;SGB=-0.692352;MQSB=1;MQ0F=0;AC=2;AN=2;DP4=0,4,10,11;MQ=60	coding-nonsynonymous	YPL057C	SUR1	R228indel	no	S288c	haploid	Westridge	M	final	1	2018-2019	M1_41_S38_samtools_filtered.vcf
chrII	309230	C	T	225	DP=135;VDB=0.670591;SGB=-0.693147;MQSB=1;MQ0F=0;AC=2;AN=2;DP4=0,0,69,21;MQ=60	coding-nonsynonymous	YBR036C	CSG2	G362R	no	S288c	haploid	Westridge	P	early	1	2018-2019	P2aRyan2018_S4_samtools_filtered.vcf
chrM	83046	TAA	TA	186	INDEL;IDV=42;IMF=1;DP=42;VDB=1.15095e-24;SGB=-0.693145;MQSB=0.85;MQ0F=0;AC=2;AN=2;DP4=1,0,39,2;MQ=55	intergenic	NA	NA	NA	yes	S288c	haploid	Westridge	P	early	1	2018-2019	P2aRyan2018_S4_samtools_filtered.vcf
chrVII	469992	G	T	225	DP=78;VDB=0.96554;SGB=-0.693147;MQSB=1;MQ0F=0;AC=2;AN=2;DP4=0,0,35,18;MQ=60	coding-nonsynonymous	YGL013C	PDR1	F769L	no	S288c	haploid	Westridge	P	early	1	2018-2019	P2aRyan2018_S4_samtools_filtered.vcf
chrI	35565	A	T	225	DP=43;VDB=0.658577;SGB=-0.693145;MQSB=1;MQ0F=0;AC=2;AN=2;DP4=0,0,12,28;MQ=60	coding-synonymous	YAL060W	BDH1	V137V	yes	S288c	haploid	Westridge	P	final	1	2018-2019	P2_53019_S28_samtools_filtered.vcf
chrI	195444	C	G	225	DP=59;VDB=0.825829;SGB=-0.693147;MQSB=1;MQ0F=0;AC=2;AN=2;DP4=0,0,24,29;MQ=60	coding-nonsynonymous	YAR042W	SWH1	Y942*	yes	S288c	haploid	Westridge	P	final	1	2018-2019	P2_53019_S28_samtools_filtered.vcf
chrII	309230	C	T	225	DP=44;VDB=0.692792;SGB=-0.693146;MQSB=1;MQ0F=0;AC=2;AN=2;DP4=0,0,27,15;MQ=60	coding-nonsynonymous	YBR036C	CSG2	G362R	no	S288c	haploid	Westridge	P	final	1	2018-2019	P2_53019_S28_samtools_filtered.vcf
chrIV	171556	C	A	228	DP=62;VDB=0.999702;SGB=-0.693147;RPB=1;MQB=1;MQSB=1;BQB=1;MQ0F=0;AC=2;AN=2;DP4=1,0,29,22;MQ=60	coding-nonsynonymous	YDL160C	DHH1	E125D	yes	S288c	haploid	Westridge	P	final	1	2018-2019	P2_53019_S28_samtools_filtered.vcf
chrVII	469992	G	T	225	DP=40;VDB=0.289506;SGB=-0.693141;MQSB=1;MQ0F=0;AC=2;AN=2;DP4=0,0,21,16;MQ=60	coding-nonsynonymous	YGL013C	PDR1	F769L	no	S288c	haploid	Westridge	P	final	1	2018-2019	P2_53019_S28_samtools_filtered.vcf
chrVII	611378	C	A	225	DP=59;VDB=0.477127;SGB=-0.693147;MQSB=1;MQ0F=0;AC=2;AN=2;DP4=0,0,35,19;MQ=60	coding-nonsynonymous	YGR060W	ERG25	S272Y	yes	S288c	haploid	Westridge	P	final	1	2018-2019	P2_53019_S28_samtools_filtered.vcf
chrXII	649311	T	A	225	DP=76;VDB=0.609456;SGB=-0.693147;MQSB=1;MQ0F=0;AC=2;AN=2;DP4=0,0,39,34;MQ=60	coding-nonsynonymous	YLR256W	HAP1	L966*	yes	S288c	haploid	Westridge	P	final	1	2018-2019	P2_53019_S28_samtools_filtered.vcf
chrXII	778139	G	T	228	DP=43;VDB=0.213486;SGB=-0.693139;RPB=0.958856;MQB=1;MQSB=1;BQB=0.0407622;MQ0F=0;AC=2;AN=2;DP4=1,2,23,13;MQ=60	intergenic	NA	NA	NA	yes	S288c	haploid	Westridge	P	final	1	2018-2019	P2_53019_S28_samtools_filtered.vcf
chrXIV	783490	A	C	187	DP=29;VDB=7.11481e-08;SGB=-0.692352;RPB=0.819969;MQB=0.905832;MQSB=0.816744;BQB=0.0458168;MQ0F=0.0344828;ICB=1;HOB=0.5;AC=1;AN=2;DP4=3,1,3,18;MQ=41	coding-nonsynonymous	YNR077C	YNR077C	S18A	yes	S288c	haploid	Westridge	P	final	1	2018-2019	P2_53019_S28_samtools_filtered.vcf
chrXIV	783507	T	A	167	DP=26;VDB=2.64784e-06;SGB=-0.691153;RPB=0.985612;MQB=0.985612;MQSB=0.981001;BQB=0.270368;MQ0F=0.0384615;ICB=1;HOB=0.5;AC=1;AN=2;DP4=3,1,2,16;MQ=40	coding-nonsynonymous	YNR077C	YNR077C	E12V	yes	S288c	haploid	Westridge	P	final	1	2018-2019	P2_53019_S28_samtools_filtered.vcf
chrII	51976	G	T	225	DP=60;VDB=0.456096;SGB=-0.693147;MQSB=1;MQ0F=0;AC=2;AN=2;DP4=0,0,17,42;MQ=60	coding-nonsynonymous	YBL088C	TEL1	D2469E	yes	S288c	haploid	Westridge	P	final	2	2018-2019	C19_2019_P1_1
chrIII	110656	G	T	225	DP=34;VDB=0.304995;SGB=-0.693132;MQSB=1;MQ0F=0;AC=2;AN=2;DP4=0,0,19,15;MQ=60	coding-nonsynonymous	YCL004W	PGS1	G518C	yes	S288c	haploid	Westridge	P	final	2	2018-2019	C19_2019_P1_1
chrIV	52312	G	T	225	DP=58;VDB=0.676646;SGB=-0.693147;MQSB=1;MQ0F=0;AC=2;AN=2;DP4=0,0,21,37;MQ=60	5'-upstream	YDL225W	SHS1	NA	yes	S288c	haploid	Westridge	P	final	2	2018-2019	C19_2019_P1_1
chrV	94085	T	A	225	DP=36;VDB=0.563041;SGB=-0.693139;MQSB=1;MQ0F=0;AC=2;AN=2;DP4=0,0,19,17;MQ=60	ARS	ARS508	ARS508	NA	yes	S288c	haploid	Westridge	P	final	2	2018-2019	C19_2019_P1_1
chrV	94086	T	A	225	DP=36;VDB=0.566821;SGB=-0.693139;MQSB=1;MQ0F=0;AC=2;AN=2;DP4=0,0,19,17;MQ=60	ARS	ARS508	ARS508	NA	yes	S288c	haploid	Westridge	P	final	2	2018-2019	C19_2019_P1_1
chrV	159950	G	A	225	DP=59;VDB=0.44789;SGB=-0.693147;MQSB=1;MQ0F=0;AC=2;AN=2;DP4=0,0,17,42;MQ=60	coding-nonsynonymous	YER004W	FMP52	G124D	yes	S288c	haploid	Westridge	P	final	2	2018-2019	C19_2019_P1_1
chrVII	469992	G	T	225	DP=31;VDB=0.0511375;SGB=-0.69311;MQSB=1;MQ0F=0;AC=2;AN=2;DP4=0,0,11,20;MQ=60	coding-nonsynonymous	YGL013C	PDR1	F769L	no	S288c	haploid	Westridge	P	final	2	2018-2019	C19_2019_P1_1
chrVII	611234	G	C	225	DP=66;VDB=1;SGB=-0.693147;MQSB=1;MQ0F=0;AC=2;AN=2;DP4=0,0,29,35;MQ=60	coding-nonsynonymous	YGR060W	ERG25	W224S	no	S288c	haploid	Westridge	P	final	2	2018-2019	C19_2019_P1_1
chrVII	805694	G	C	222	DP=75;VDB=0.195163;SGB=-0.693147;RPB=0.808908;MQB=0.963487;MQSB=0.996248;BQB=0.605354;MQ0F=0;ICB=1;HOB=0.5;AC=1;AN=2;DP4=5,21,7,42;MQ=59	coding-nonsynonymous	YGR158C	MTR3	L110V	yes	S288c	haploid	Westridge	P	final	2	2018-2019	C19_2019_P1_1
chrVIII	185606	A	G	222	DP=86;VDB=0.799788;SGB=-0.693147;RPB=0.193142;MQB=1;MQSB=1;BQB=0.869635;MQ0F=0;ICB=1;HOB=0.5;AC=1;AN=2;DP4=11,23,14,36;MQ=60	coding-nonsynonymous	YHR039C	MSC7	Y402H	no	S288c	haploid	Westridge	P	final	2	2018-2019	C19_2019_P1_1
chrVIII	423111	T	C	225	DP=53;VDB=0.0212403;SGB=-0.693147;MQSB=1;MQ0F=0;AC=2;AN=2;DP4=0,0,19,33;MQ=60	coding-nonsynonymous	YHR162W	MPC2	W14R	yes	S288c	haploid	Westridge	P	final	2	2018-2019	C19_2019_P1_1
chrXI	85433	T	G	225	DP=58;VDB=0.18609;SGB=-0.693147;MQSB=1;MQ0F=0;AC=2;AN=2;DP4=0,0,27,31;MQ=60	coding-nonsynonymous	YKL189W	HYM1	Y244D	yes	S288c	haploid	Westridge	P	final	2	2018-2019	C19_2019_P1_1
chrXI	560889	G	C	225	DP=49;VDB=0.00661743;SGB=-0.693147;MQSB=1;MQ0F=0;AC=2;AN=2;DP4=0,0,16,32;MQ=60	coding-nonsynonymous	YKR063C	LAS1	T470R	yes	S288c	haploid	Westridge	P	final	2	2018-2019	C19_2019_P1_1
chrXVI	452685	G	A	225	DP=74;VDB=0.999693;SGB=-0.693147;MQSB=0.975458;MQ0F=0;AC=2;AN=2;DP4=0,0,41,33;MQ=59	coding-nonsynonymous	YPL057C	SUR1	R125C	no	S288c	haploid	Westridge	P	final	2	2018-2019	C19_2019_P1_1
chrXVI	887490	T	C	225	DP=79;VDB=0.542961;SGB=-0.693147;MQSB=0.985933;MQ0F=0;AC=2;AN=2;DP4=0,0,45,34;MQ=59	coding-synonymous	YPR173C	VPS4	R116R	no	S288c	haploid	Westridge	P	final	2	2018-2019	C19_2019_P1_1
chrII	760336	T	C	225	DP=100;VDB=0.694262;SGB=-0.693147;MQSB=1;MQ0F=0;AC=2;AN=2;DP4=0,0,54,45;MQ=60	coding-nonsynonymous	YBR278W	DPB3	S15P	yes	S288c	haploid	Westridge	P	final	3	2018-2019	C20_2019_P1_2
chrVII	249589	G	A	228	DP=56;VDB=0.99998;SGB=-0.693147;RPB=1;MQB=1;MQSB=1;BQB=1;MQ0F=0;AC=2;AN=2;DP4=0,1,28,27;MQ=60	5'-upstream	YGL138C	YGL138C	NA	yes	S288c	haploid	Westridge	P	final	3	2018-2019	C20_2019_P1_2
chrVII	469992	G	T	225	DP=49;VDB=0.134784;SGB=-0.693147;MQSB=1;MQ0F=0;AC=2;AN=2;DP4=0,0,22,27;MQ=60	coding-nonsynonymous	YGL013C	PDR1	F769L	no	S288c	haploid	Westridge	P	final	3	2018-2019	C20_2019_P1_2
chrVII	611234	G	C	228	DP=70;VDB=0.999954;SGB=-0.693147;RPB=1;MQB=1;MQSB=1;BQB=1;MQ0F=0;AC=2;AN=2;DP4=0,1,33,36;MQ=60	coding-nonsynonymous	YGR060W	ERG25	W224S	no	S288c	haploid	Westridge	P	final	3	2018-2019	C20_2019_P1_2
chrVIII	160576	A	G	199	DP=247;VDB=0.209149;SGB=-0.693147;RPB=0.953141;MQB=1;MQSB=1;BQB=0.874475;MQ0F=0;ICB=1;HOB=0.5;AC=1;AN=2;DP4=132,32,64,18;MQ=60	intergenic	NA	NA	NA	yes	S288c	haploid	Westridge	P	final	3	2018-2019	C20_2019_P1_2
chrVIII	185606	A	G	221	DP=206;VDB=0.0470232;SGB=-0.693147;RPB=0.75902;MQB=0.991157;MQSB=0.946787;BQB=0.362808;MQ0F=0;ICB=1;HOB=0.5;AC=1;AN=2;DP4=19,34,52,98;MQ=59	coding-nonsynonymous	YHR039C	MSC7	Y402H	no	S288c	haploid	Westridge	P	final	3	2018-2019	C20_2019_P1_2
chrXII	646706	C	T	228	DP=77;VDB=0.99498;SGB=-0.693147;RPB=1;MQB=1;MQSB=1;BQB=1;MQ0F=0;AC=2;AN=2;DP4=0,1,41,33;MQ=60	coding-nonsynonymous	YLR256W	HAP1	Q98*	yes	S288c	haploid	Westridge	P	final	3	2018-2019	C20_2019_P1_2
chrXIII	434044	C	T	225	DP=95;VDB=0.326386;SGB=-0.693147;MQSB=1;MQ0F=0;AC=2;AN=2;DP4=0,0,49,45;MQ=60	intergenic	NA	NA	NA	yes	S288c	haploid	Westridge	P	final	3	2018-2019	C20_2019_P1_2
chrXVI	452685	G	A	225	DP=86;VDB=0.779509;SGB=-0.693147;MQSB=1;MQ0F=0;AC=2;AN=2;DP4=0,0,36,50;MQ=60	coding-nonsynonymous	YPL057C	SUR1	R125C	no	S288c	haploid	Westridge	P	final	3	2018-2019	C20_2019_P1_2
chrXVI	887490	T	C	225	DP=75;VDB=0.786069;SGB=-0.693147;MQSB=1;MQ0F=0;AC=2;AN=2;DP4=0,0,43,32;MQ=60	coding-synonymous	YPR173C	VPS4	R116R	no	S288c	haploid	Westridge	P	final	3	2018-2019	C20_2019_P1_2
chrIV	206580	A	C	228	DP=149;VDB=0.0339835;SGB=-0.693147;RPB=1;MQB=1;MQSB=1;BQB=1;MQ0F=0;AC=2;AN=2;DP4=0,1,79,16;MQ=60	coding-nonsynonymous	YDL140C	RPO21	Y1328D	no	S288c	haploid	Westridge	T	early	1	2018-2019	T2aRyan2018_S5_samtools_filtered.vcf
chrIV	1374617	A	C	225	DP=59;VDB=0.582615;SGB=-0.693147;MQSB=1;MQ0F=0;AC=2;AN=2;DP4=0,0,25,21;MQ=60	coding-nonsynonymous	YDR457W	TOM1	T1610P	no	S288c	haploid	Westridge	T	early	1	2018-2019	T2aRyan2018_S5_samtools_filtered.vcf
chrVII	471406	G	C	225	DP=97;VDB=0.154914;SGB=-0.693147;MQSB=1;MQ0F=0;AC=2;AN=2;DP4=0,0,52,16;MQ=60	coding-nonsynonymous	YGL013C	PDR1	P298R	no	S288c	haploid	Westridge	T	early	1	2018-2019	T2aRyan2018_S5_samtools_filtered.vcf
chrVII	610876	G	T	228	DP=109;VDB=0.862669;SGB=-0.693147;RPB=0.55625;MQB=1;MQSB=1;BQB=0.53125;MQ0F=0;AC=2;AN=2;DP4=1,1,60,20;MQ=60	coding-nonsynonymous	YGR060W	ERG25	V105F	no	S288c	haploid	Westridge	T	early	1	2018-2019	T2aRyan2018_S5_samtools_filtered.vcf
chrXII	647456	TG	T	219	INDEL;IDV=98;IMF=0.989899;DP=99;VDB=0.00208994;SGB=-0.693147;MQSB=1;MQ0F=0;ICB=1;HOB=0.5;AC=1;AN=2;DP4=4,36,47,12;MQ=60	coding-nonsynonymous	YLR256W	HAP1	C348indel	no	S288c	haploid	Westridge	T	early	1	2018-2019	T2aRyan2018_S5_samtools_filtered.vcf
chrXIV	113291	C	G	225	DP=75;VDB=0.917994;SGB=-0.693147;MQSB=1;MQ0F=0;AC=2;AN=2;DP4=0,0,37,21;MQ=60	coding-nonsynonymous	YNL278W	CAF120	D7E	no	S288c	haploid	Westridge	T	early	1	2018-2019	T2aRyan2018_S5_samtools_filtered.vcf
chrII	567202	G	A	225	DP=73;VDB=0.578322;SGB=-0.693147;MQSB=1;MQ0F=0;AC=2;AN=2;DP4=0,0,38,23;MQ=60	coding-nonsynonymous	YBR163W	EXO5	D494N	yes	S288c	haploid	Westridge	T	final	1	2018-2019	T21_530_S36_samtools_filtered.vcf
chrIV	206580	A	C	228	DP=60;VDB=0.494865;SGB=-0.693147;RPB=1;MQB=1;MQSB=1;BQB=1;MQ0F=0;AC=2;AN=2;DP4=0,1,29,21;MQ=60	coding-nonsynonymous	YDL140C	RPO21	Y1328D	no	S288c	haploid	Westridge	T	final	1	2018-2019	T21_530_S36_samtools_filtered.vcf
chrIV	344004	GTATATATATATATATATATATATATA	GTATATATATATATATATATATATATATA	222	INDEL;IDV=26;IMF=0.634146;DP=41;VDB=0.113812;SGB=-0.692562;MQSB=1;MQ0F=0;ICB=1;HOB=0.5;AC=1;AN=2;DP4=8,11,14,8;MQ=60	intergenic	NA	NA	NA	yes	S288c	haploid	Westridge	T	final	1	2018-2019	T21_530_S36_samtools_filtered.vcf
chrIV	1374617	A	C	225	DP=45;VDB=0.914084;SGB=-0.693136;MQSB=1;MQ0F=0;AC=2;AN=2;DP4=0,0,22,13;MQ=60	coding-nonsynonymous	YDR457W	TOM1	T1610P	no	S288c	haploid	Westridge	T	final	1	2018-2019	T21_530_S36_samtools_filtered.vcf
chrVII	179510	T	A	225	DP=42;VDB=0.193819;SGB=-0.693141;MQSB=1;MQ0F=0;AC=2;AN=2;DP4=0,0,23,14;MQ=60	coding-nonsynonymous	YGL173C	XRN1	I202F	yes	S288c	haploid	Westridge	T	final	1	2018-2019	T21_530_S36_samtools_filtered.vcf
chrVII	179511	AC	ACC	220	INDEL;IDV=42;IMF=0.976744;DP=43;VDB=0.0519034;SGB=-0.69312;MQSB=1;MQ0F=0;ICB=1;HOB=0.5;AC=1;AN=2;DP4=2,9,21,11;MQ=60	coding-nonsynonymous	YGL173C	XRN1	C201indel	yes	S288c	haploid	Westridge	T	final	1	2018-2019	T21_530_S36_samtools_filtered.vcf
chrVII	471406	G	C	225	DP=80;VDB=0.0179263;SGB=-0.693147;MQSB=1;MQ0F=0;AC=2;AN=2;DP4=0,0,47,21;MQ=60	coding-nonsynonymous	YGL013C	PDR1	P298R	no	S288c	haploid	Westridge	T	final	1	2018-2019	T21_530_S36_samtools_filtered.vcf
chrVII	531844	CATATATATATATATATATATATATATATATA	CATATATATATATATATATATATATATATATATA	222	INDEL;IDV=26;IMF=0.509804;DP=51;VDB=0.933375;SGB=-0.691153;MQSB=0.959629;MQ0F=0;ICB=1;HOB=0.5;AC=1;AN=2;DP4=10,23,11,7;MQ=59	intergenic	NA	NA	NA	yes	S288c	haploid	Westridge	T	final	1	2018-2019	T21_530_S36_samtools_filtered.vcf
chrVII	610876	G	T	225	DP=47;VDB=0.58143;SGB=-0.693146;MQSB=1;MQ0F=0;AC=2;AN=2;DP4=0,0,27,16;MQ=60	coding-nonsynonymous	YGR060W	ERG25	V105F	no	S288c	haploid	Westridge	T	final	1	2018-2019	T21_530_S36_samtools_filtered.vcf
chrXII	647456	TG	T	222	INDEL;IDV=50;IMF=0.980392;DP=51;VDB=0.977724;SGB=-0.693144;MQSB=1;MQ0F=0;ICB=1;HOB=0.5;AC=1;AN=2;DP4=3,9,23,16;MQ=60	coding-nonsynonymous	YLR256W	HAP1	C348indel	no	S288c	haploid	Westridge	T	final	1	2018-2019	T21_530_S36_samtools_filtered.vcf
chrXIV	113291	C	G	225	DP=54;VDB=0.966985;SGB=-0.693147;MQSB=1;MQ0F=0;AC=2;AN=2;DP4=0,0,24,23;MQ=60	coding-nonsynonymous	YNL278W	CAF120	D7E	no	S288c	haploid	Westridge	T	final	1	2018-2019	T21_530_S36_samtools_filtered.vcf
chrIII	301402	C	A	228	DP=109;VDB=0.960911;SGB=-0.693147;RPB=1;MQB=1;MQSB=1;BQB=1;MQ0F=0;AC=2;AN=2;DP4=0,1,38,67;MQ=60	coding-nonsynonymous	YCR100C	EMA35	D274Y	yes	S288c	haploid	Westridge	T	final	2	2018-2019	C36_2019_T3
chrVII	469174	C	A	228	DP=56;VDB=1.17099e-05;SGB=-0.693147;RPB=1;MQB=1;MQSB=1;BQB=1;MQ0F=0;AC=2;AN=2;DP4=1,0,37,18;MQ=60	coding-nonsynonymous	YGL013C	PDR1	G1042V	yes	S288c	haploid	Westridge	T	final	2	2018-2019	C36_2019_T3
chrVII	610903	G	A	225	DP=119;VDB=0.872657;SGB=-0.693147;MQSB=1;MQ0F=0;AC=2;AN=2;DP4=0,0,70,48;MQ=60	coding-nonsynonymous	YGR060W	ERG25	A114T	no	S288c	haploid	Westridge	T	final	2	2018-2019	C36_2019_T3
chrXIV	321296	G	T	225	DP=88;VDB=6.52473e-05;SGB=-0.693147;MQSB=1;MQ0F=0;AC=2;AN=2;DP4=0,0,25,61;MQ=60	coding-nonsynonymous	YNL167C	SKO1	P22T	yes	S288c	haploid	Westridge	T	final	2	2018-2019	C36_2019_T3
chrXVI	172446	C	G	228	DP=63;VDB=0.999949;SGB=-0.693147;RPB=1;MQB=1;MQSB=1;BQB=1;MQ0F=0;AC=2;AN=2;DP4=1,0,32,30;MQ=60	coding-nonsynonymous	YPL199C	YPL199C	V104L	yes	S288c	haploid	Westridge	T	final	2	2018-2019	C36_2019_T3
chrI	101281	C	A	194	DP=55;VDB=0.850456;SGB=-0.69168;RPB=0.764952;MQB=0.999658;MQSB=0.906686;BQB=0.0752599;MQ0F=0;ICB=1;HOB=0.5;AC=1;AN=2;DP4=22,0,13,6;MQ=57	5'-upstream	YAL025C	MAK16	NA	yes	S288c	haploid	Westridge	W	early	1	2018-2019	W3cRyan2018_S6_samtools_filtered.vcf
chrIX	125478	T	G	225	DP=92;VDB=0.194393;SGB=-0.693147;MQSB=1;MQ0F=0;AC=2;AN=2;DP4=0,0,46,14;MQ=60	coding-synonymous	YIL125W	KGD1	A930A	yes	S288c	haploid	Westridge	W	early	1	2018-2019	W3cRyan2018_S6_samtools_filtered.vcf
chrM	8227	A	ATATT	228	INDEL;IDV=53;IMF=0.381295;DP=139;VDB=0;SGB=-0.693147;MQSB=0.93356;MQ0F=0.00719424;AC=2;AN=2;DP4=10,7,122,0;MQ=57	intergenic	NA	NA	NA	yes	S288c	haploid	Westridge	W	early	1	2018-2019	W3cRyan2018_S6_samtools_filtered.vcf
chrM	12293	TGG	TG	222	INDEL;IDV=173;IMF=0.733051;DP=236;VDB=0;SGB=-0.693147;MQSB=0.300471;MQ0F=0.0381356;ICB=1;HOB=0.5;AC=1;AN=2;DP4=42,51,64,79;MQ=56	intergenic	NA	NA	NA	yes	S288c	haploid	Westridge	W	early	1	2018-2019	W3cRyan2018_S6_samtools_filtered.vcf
chrVI	225609	A	T	225	DP=67;VDB=0.229507;SGB=-0.693146;MQSB=1;MQ0F=0;AC=2;AN=2;DP4=0,0,28,14;MQ=60	coding-nonsynonymous	YFR034C	PHO4	I117K	yes	S288c	haploid	Westridge	W	early	1	2018-2019	W3cRyan2018_S6_samtools_filtered.vcf
chrVII	469174	C	T	225	DP=116;VDB=0.0149922;SGB=-0.693147;MQSB=1;MQ0F=0;AC=2;AN=2;DP4=0,0,54,24;MQ=60	coding-nonsynonymous	YGL013C	PDR1	G1042E	no	S288c	haploid	Westridge	W	early	1	2018-2019	W3cRyan2018_S6_samtools_filtered.vcf
chrVII	611167	A	C	225	DP=152;VDB=3.53896e-05;SGB=-0.693147;MQSB=1;MQ0F=0;AC=2;AN=2;DP4=0,0,65,30;MQ=60	coding-nonsynonymous	YGR060W	ERG25	T202P	no	S288c	haploid	Westridge	W	early	1	2018-2019	W3cRyan2018_S6_samtools_filtered.vcf
chrXVI	679828	T	G	225	DP=71;VDB=0.808262;SGB=-0.693147;MQSB=1;MQ0F=0;AC=2;AN=2;DP4=0,0,34,18;MQ=60	coding-nonsynonymous	YPR065W	ROX1	S46A	yes	S288c	haploid	Westridge	W	early	1	2018-2019	W3cRyan2018_S6_samtools_filtered.vcf
chrV	396308	A	T	225	DP=34;VDB=0.0528013;SGB=-0.693132;MQSB=1;MQ0F=0;AC=2;AN=2;DP4=0,0,20,14;MQ=60	5'-upstream	YER116C	SLX8	NA	yes	S288c	haploid	Westridge	W	final	1	2018-2019	W3_312_S39_comb_R1R2.RG.MD.realign.sort.bam
chrVII	469837	C	A	225	DP=46;VDB=0.544093;SGB=-0.693146;MQSB=1;MQ0F=0;AC=2;AN=2;DP4=0,0,20,22;MQ=60	coding-nonsynonymous	YGL013C	PDR1	R821L	yes	S288c	haploid	Westridge	W	final	1	2018-2019	W3_312_S39_comb_R1R2.RG.MD.realign.sort.bam
chrVII	611167	A	C	225	DP=42;VDB=0.224474;SGB=-0.693139;MQSB=1;MQ0F=0;AC=2;AN=2;DP4=0,0,24,12;MQ=60	coding-nonsynonymous	YGR060W	ERG25	T202P	no	S288c	haploid	Westridge	W	final	1	2018-2019	W3_312_S39_comb_R1R2.RG.MD.realign.sort.bam
chrXI	85453	C	A	228	DP=46;VDB=0.36946;SGB=-0.693144;RPB=0.910256;MQB=1;MQSB=1;BQB=0.153846;MQ0F=0;AC=2;AN=2;DP4=1,1,24,15;MQ=60	coding-nonsynonymous	YKL189W	HYM1	S250R	yes	S288c	haploid	Westridge	W	final	1	2018-2019	W3_312_S39_comb_R1R2.RG.MD.realign.sort.bam
chrXIII	895339	AATCTTCTTCAGACGAAGATAAAAGATCTTCTTC	AATCTTCTTC	221	INDEL;IDV=35;IMF=0.7;DP=50;VDB=0.99984;SGB=-0.69312;MQSB=1;MQ0F=0;ICB=1;HOB=0.5;AC=1;AN=2;DP4=8,10,13,19;MQ=60	coding-nonsynonymous	YMR309C	NIP1	L30indel	yes	S288c	haploid	Westridge	W	final	1	2018-2019	W3_312_S39_comb_R1R2.RG.MD.realign.sort.bam
chrXVI	264096	C	A	220	DP=45;VDB=0.60242;SGB=-0.693136;RPB=0.979706;MQB=1;MQSB=1;BQB=0.568294;MQ0F=0;ICB=1;HOB=0.5;AC=1;AN=2;DP4=4,3,15,20;MQ=60	coding-nonsynonymous	YPL153C	RAD53	V33L	yes	S288c	haploid	Westridge	W	final	1	2018-2019	W3_312_S39_comb_R1R2.RG.MD.realign.sort.bam
chrXVI	452995	G	T	225	DP=36;VDB=0.868548;SGB=-0.693139;MQSB=1;MQ0F=0;AC=2;AN=2;DP4=0,0,26,10;MQ=60	coding-nonsynonymous	YPL057C	SUR1	Y21*	yes	S288c	haploid	Westridge	W	final	1	2018-2019	W3_312_S39_comb_R1R2.RG.MD.realign.sort.bam
chrIX	164795	A	T	225	DP=36;VDB=0.528803;SGB=-0.693139;MQSB=1;MQ0F=0;AC=2;AN=2;DP4=0,0,19,17;MQ=60	coding-nonsynonymous	YIL107C	PFK26	L323I	yes	S288c	haploid	Westridge	W	final	2	2018-2019	C39_2019_W1
chrVII	469174	C	T	225	DP=35;VDB=0.000208951;SGB=-0.693136;MQSB=1;MQ0F=0;AC=2;AN=2;DP4=0,0,28,7;MQ=60	coding-nonsynonymous	YGL013C	PDR1	G1042E	no	S288c	haploid	Westridge	W	final	2	2018-2019	C39_2019_W1
chrVII	611167	A	C	225	DP=51;VDB=0.000498128;SGB=-0.693147;MQSB=1;MQ0F=0;AC=2;AN=2;DP4=0,0,20,30;MQ=60	coding-nonsynonymous	YGR060W	ERG25	T202P	no	S288c	haploid	Westridge	W	final	2	2018-2019	C39_2019_W1
chrXIV	243561	G	T	225	DP=65;VDB=0.999923;SGB=-0.693147;MQSB=1;MQ0F=0;AC=2;AN=2;DP4=0,0,29,35;MQ=60	coding-nonsynonymous	YNL216W	RAP1	A625S	yes	S288c	haploid	Westridge	W	final	2	2018-2019	C39_2019_W1
chrXV	998678	A	C	228	DP=27;VDB=0.343393;SGB=-0.692914;RPB=0.96;MQB=1;MQSB=1;BQB=0;MQ0F=0;AC=2;AN=2;DP4=0,2,18,7;MQ=60	coding-nonsynonymous	YOR353C	SOG2	Y717*	yes	S288c	haploid	Westridge	W	final	2	2018-2019	C39_2019_W1
chrXVI	452693	T	C	225	DP=57;VDB=0.834275;SGB=-0.693147;MQSB=1;MQ0F=0;AC=2;AN=2;DP4=0,0,31,26;MQ=60	coding-nonsynonymous	YPL057C	SUR1	D122G	yes	S288c	haploid	Westridge	W	final	2	2018-2019	C39_2019_W1
chrII	309424	A	T	225	DP=50;VDB=0.45845;SGB=-0.693147;MQSB=1;MQ0F=0;AC=2;AN=2;DP4=0,0,19,30;MQ=60	coding-nonsynonymous	YBR036C	CSG2	M297K	yes	S288c	haploid	Westridge	W	final	3	2018-2019	C40_2019_W2
chrII	694305	C	G	225	DP=35;VDB=0.31592;SGB=-0.693132;MQSB=1;MQ0F=0;AC=2;AN=2;DP4=0,0,6,28;MQ=60	coding-nonsynonymous	YBR237W	PRP5	I779M	yes	S288c	haploid	Westridge	W	final	3	2018-2019	C40_2019_W2
chrIX	106391	C	G	225	DP=62;VDB=0.274184;SGB=-0.693147;MQSB=1;MQ0F=0;AC=2;AN=2;DP4=0,0,23,39;MQ=60	coding-nonsynonymous	YIL129C	TAO3	A2283P	yes	S288c	haploid	Westridge	W	final	3	2018-2019	C40_2019_W2
chrVII	469162	T	C	225	DP=35;VDB=0.10042;SGB=-0.693132;MQSB=1;MQ0F=0;AC=2;AN=2;DP4=0,0,23,11;MQ=60	coding-nonsynonymous	YGL013C	PDR1	E1046G	no	S288c	haploid	Westridge	W	final	3	2018-2019	C40_2019_W2
chrVII	611167	A	C	228	DP=69;VDB=0.0249323;SGB=-0.693147;RPB=1;MQB=1;MQSB=1;BQB=1;MQ0F=0;AC=2;AN=2;DP4=0,1,20,47;MQ=60	coding-nonsynonymous	YGR060W	ERG25	T202P	no	S288c	haploid	Westridge	W	final	3	2018-2019	C40_2019_W2
chrX	648750	G	C	225	DP=59;VDB=0.831619;SGB=-0.693147;MQSB=1;MQ0F=0;AC=2;AN=2;DP4=0,0,33,26;MQ=60	coding-nonsynonymous	YJR121W	ATP2	D382H	yes	S288c	haploid	Westridge	W	final	3	2018-2019	C40_2019_W2
chrXII	646665	G	T	228	DP=54;VDB=0.235625;SGB=-0.693147;RPB=1;MQB=1;MQSB=1;BQB=1;MQ0F=0;AC=2;AN=2;DP4=1,0,28,24;MQ=60	coding-nonsynonymous	YLR256W	HAP1	C84F	yes	S288c	haploid	Westridge	W	final	3	2018-2019	C40_2019_W2
chrII	309136	G	C	225	DP=31;VDB=0.0444995;SGB=-0.692562;MQSB=1;MQ0F=0;AC=2;AN=2;DP4=0,0,15,7;MQ=60	coding-nonsynonymous	YBR036C	CSG2	T393R	yes	S288c	haploid	Westridge	A	early	1	2019-2020	1_A7_S59_samtools_manualfiltere
chrVII	469849	G	T	225	DP=33;VDB=0.039063;SGB=-0.692717;MQSB=1;MQ0F=0;AC=2;AN=2;DP4=0,0,18,5;MQ=60	coding-nonsynonymous	YGL013C	PDR1	T817K	yes	S288c	haploid	Westridge	A	early	1	2019-2020	1_A7_S59_samtools_manualfiltere
chrXIV	755109	G	A	225	DP=26;VDB=0.952977;SGB=-0.69168;MQSB=0.870697;MQ0F=0;AC=2;AN=2;DP4=0,0,13,6;MQ=59	5'-upstream	YNR066C	YNR066C	NA	yes	S288c	haploid	Westridge	A	early	1	2019-2020	1_A7_S59_samtools_manualfiltere
chrIII	300919	C	T	222	DP=25;VDB=0.697668;SGB=-0.662043;RPB=0.848133;MQB=1;MQSB=1;BQB=0.991266;MQ0F=0;ICB=1;HOB=0.5;AC=1;AN=2;DP4=6,3,5,4;MQ=60	coding-nonsynonymous	YCR099C	YCR099C	M127I	no	S288c	diploid	Westridge	D	early	1	2019-2020	1_C7_S60_samtools_manualfiltere
chrIV	197384	G	A	222	DP=18;VDB=0.0317414;SGB=-0.636426;RPB=0.803868;MQB=0.964642;MQSB=0.964642;BQB=0.924449;MQ0F=0;ICB=1;HOB=0.5;AC=1;AN=2;DP4=3,1,4,3;MQ=60	coding-nonsynonymous	YDL145C	COP1	Q265*	yes	S288c	diploid	Westridge	D	early	1	2019-2020	1_C7_S60_samtools_manualfiltere
chrIV	370521	G	T	160	DP=23;VDB=0.358597;SGB=-0.636426;RPB=0.933674;MQB=1;MQSB=1;BQB=0.97784;MQ0F=0;ICB=1;HOB=0.5;AC=1;AN=2;DP4=2,7,5,2;MQ=60	coding-nonsynonymous	YDL047W	SIT4	E251*	yes	S288c	diploid	Westridge	D	early	1	2019-2020	1_C7_S60_samtools_manualfiltere
chrVI	170427	A	C	222	DP=29;VDB=0.209572;SGB=-0.683931;RPB=0.0819022;MQB=1;MQSB=1;BQB=0.544971;MQ0F=0;ICB=1;HOB=0.5;AC=1;AN=2;DP4=5,4,12,1;MQ=60	coding-nonsynonymous	YFR013W	IOC3	K169T	yes	S288c	diploid	Westridge	D	early	1	2019-2020	1_C7_S60_samtools_manualfiltere
chrVII	280567	A	C	197	DP=21;VDB=0.252943;SGB=-0.636426;RPB=0.180092;MQB=1;MQSB=1;BQB=0.351229;MQ0F=0;ICB=1;HOB=0.5;AC=1;AN=2;DP4=7,1,5,2;MQ=60	5'-upstream	YGL122C	NAB2	NA	yes	S288c	diploid	Westridge	D	early	1	2019-2020	1_C7_S60_samtools_manualfiltere
chrX	671940	C	T	222	DP=26;VDB=0.242987;SGB=-0.670168;RPB=0.387378;MQB=1;MQSB=1;BQB=0.938795;MQ0F=0;ICB=1;HOB=0.5;AC=1;AN=2;DP4=6,2,7,3;MQ=60	coding-synonymous	YJR132W	NMD5	L807L	yes	S288c	diploid	Westridge	D	early	1	2019-2020	1_C7_S60_samtools_manualfiltere
chrXI	281653	T	C	195	DP=18;VDB=0.987537;SGB=-0.636426;RPB=0.935451;MQB=0.95494;MQSB=1;BQB=0.838008;MQ0F=0;ICB=1;HOB=0.5;AC=1;AN=2;DP4=3,2,6,1;MQ=60	coding-nonsynonymous	YKL082C	RRP14	D226G	yes	S288c	diploid	Westridge	D	early	1	2019-2020	1_C7_S60_samtools_manualfiltere
chrXIII	723095	A	G	121	DP=19;VDB=0.0609326;SGB=-0.616816;RPB=0.509156;MQB=1;MQSB=1;BQB=0.927743;MQ0F=0;ICB=1;HOB=0.5;AC=1;AN=2;DP4=5,3,6,0;MQ=60	coding-nonsynonymous	YMR227C	TAF7	S431P	yes	S288c	diploid	Westridge	D	early	1	2019-2020	1_C7_S60_samtools_manualfiltere
chrIII	271304	T	C	222	DP=49;VDB=0.735687;SGB=-0.692352;RPB=0.403722;MQB=1;MQSB=1;BQB=0.750519;MQ0F=0;ICB=1;HOB=0.5;AC=1;AN=2;DP4=9,5,17,4;MQ=60	coding-nonsynonymous	YCR089W	FIG2	S1291P	yes	S288c	diploid	Westridge	I	early	1	2019-2020	1_D7_S61_samtools_manualfiltere
chrIV	967800	A	G	222	DP=43;VDB=0.0299595;SGB=-0.683931;RPB=0.395471;MQB=1;MQSB=1;BQB=0.56152;MQ0F=0;ICB=1;HOB=0.5;AC=1;AN=2;DP4=12,7,5,8;MQ=60	coding-nonsynonymous	YDR255C	RMD5	F8S	yes	S288c	diploid	Westridge	I	early	1	2019-2020	1_D7_S61_samtools_manualfiltere
chrVII	375051	C	T	222	DP=29;VDB=0.182585;SGB=-0.686358;RPB=0.571444;MQB=1;MQSB=1;BQB=0.612802;MQ0F=0;ICB=1;HOB=0.5;AC=1;AN=2;DP4=5,3,7,7;MQ=60	5'-upstream	YGL068W	MNP1	NA	yes	S288c	diploid	Westridge	I	early	1	2019-2020	1_D7_S61_samtools_manualfiltere
chrXII	396892	G	A	222	DP=32;VDB=0.716573;SGB=-0.683931;RPB=0.989565;MQB=1;MQSB=1;BQB=0.563039;MQ0F=0;ICB=1;HOB=0.5;AC=1;AN=2;DP4=5,6,9,4;MQ=60	coding-synonymous	YLR127C	APC2	D476D	yes	S288c	diploid	Westridge	I	early	1	2019-2020	1_D7_S61_samtools_manualfiltere
chrXVI	452294	T	C	222	DP=34;VDB=0.790974;SGB=-0.680642;RPB=0.898825;MQB=1;MQSB=1;BQB=0.989637;MQ0F=0;ICB=1;HOB=0.5;AC=1;AN=2;DP4=8,4,8,4;MQ=60	coding-nonsynonymous	YPL057C	SUR1	D255G	yes	S288c	diploid	Westridge	I	early	1	2019-2020	1_D7_S61_samtools_manualfiltere
chrVII	470134	A	C	225	DP=32;VDB=0.367464;SGB=-0.692717;MQSB=1;MQ0F=0;AC=2;AN=2;DP4=0,0,18,5;MQ=60	coding-nonsynonymous	YGL013C	PDR1	L722R	yes	S288c	haploid	Westridge	J	early	1	2019-2020	1_E7_S69_samtools_manualfiltere
chrVII	888674	A	G	225	DP=31;VDB=0.0203147;SGB=-0.691153;MQSB=1;MQ0F=0;AC=2;AN=2;DP4=0,0,16,2;MQ=60	intergenic	NA	NA	NA	yes	S288c	haploid	Westridge	J	early	1	2019-2020	1_E7_S69_samtools_manualfiltere
chrX	647764	T	G	225	DP=29;VDB=0.341303;SGB=-0.692352;MQSB=1;MQ0F=0;AC=2;AN=2;DP4=0,0,17,4;MQ=60	coding-nonsynonymous	YJR121W	ATP2	I53S	yes	S288c	haploid	Westridge	J	early	1	2019-2020	1_E7_S69_samtools_manualfiltere
chrXI	58	ACC	AC	161	INDEL;IDV=25;IMF=0.657895;DP=38;VDB=0.999357;SGB=-0.691153;MQSB=0.731137;MQ0F=0.131579;ICB=1;HOB=0.5;AC=1;AN=2;DP4=9,11,14,4;MQ=44	telomere	TEL11L	TEL11L	NA	yes	S288c	haploid	Westridge	J	early	1	2019-2020	1_E7_S69_samtools_manualfiltere
chrII	220343	C	G	225	DP=53;VDB=0.0303465;SGB=-0.69312;MQSB=1;MQ0F=0;AC=2;AN=2;DP4=0,0,26,6;MQ=60	coding-nonsynonymous	YBL005W	PDR3	D958E	yes	S288c	haploid	Westridge	K	early	1	2019-2020	K3a_S66_samtools_manualfiltered
chrM	32184	T	A	222	DP=150;VDB=8.11079e-18;SGB=-0.693147;RPB=0.657778;MQB=0.92553;MQSB=0.1997;BQB=0.033223;MQ0F=0;ICB=1;HOB=0.5;AC=1;AN=2;DP4=29,56,22,38;MQ=57	intergenic	NA	NA	NA	yes	S288c	haploid	Westridge	K	early	1	2019-2020	K3a_S66_samtools_manualfiltered
chrXVI	219682	C	G	225	DP=49;VDB=0.156663;SGB=-0.69311;MQSB=1;MQ0F=0;AC=2;AN=2;DP4=0,0,22,9;MQ=60	coding-nonsynonymous	YPL175W	SPT14	P318R	yes	S288c	haploid	Westridge	K	early	1	2019-2020	K3a_S66_samtools_manualfiltered
chrXVI	452556	C	A	225	DP=24;VDB=0.0125443;SGB=-0.689466;MQSB=1;MQ0F=0;AC=2;AN=2;DP4=0,0,14,2;MQ=60	coding-nonsynonymous	YPL057C	SUR1	D168Y	yes	S288c	haploid	Westridge	K	early	1	2019-2020	K3a_S66_samtools_manualfiltered
chrVII	471406	G	T	222	DP=30;VDB=0.982944;SGB=-0.686358;RPB=0.866448;MQB=1;MQSB=1;BQB=0.658914;MQ0F=0;ICB=1;HOB=0.5;AC=1;AN=2;DP4=7,2,8,6;MQ=60	coding-nonsynonymous	YGL013C	PDR1	P298H	yes	S288c	diploid	Westridge	L	early	1	2019-2020	1_G7_S63_samtools_manualfiltere
chrVIII	150682	ATT	ATTT	148	INDEL;IDV=13;IMF=0.433333;DP=30;VDB=0.249602;SGB=-0.676189;MQSB=1;MQ0F=0;ICB=1;HOB=0.5;AC=1;AN=2;DP4=9,10,6,5;MQ=60	intergenic	NA	NA	NA	yes	S288c	diploid	Westridge	L	early	1	2019-2020	1_G7_S63_samtools_manualfiltere
chrXVI	360712	C	G	201	DP=23;VDB=0.380722;SGB=-0.662043;RPB=0.465738;MQB=1;MQSB=1;BQB=0.543806;MQ0F=0;ICB=1;HOB=0.5;AC=1;AN=2;DP4=7,2,7,2;MQ=60	coding-nonsynonymous	YPL101W	ELP4	Y168*	yes	S288c	diploid	Westridge	L	early	1	2019-2020	1_G7_S63_samtools_manualfiltere
chrXVI	838034	C	G	222	DP=35;VDB=0.400793;SGB=-0.680642;RPB=0.351366;MQB=0.451162;MQSB=0.535261;BQB=0.0560965;MQ0F=0;ICB=1;HOB=0.5;AC=1;AN=2;DP4=10,1,8,4;MQ=53	coding-nonsynonymous	YPR156C	TPO3	G582R	yes	S288c	diploid	Westridge	L	early	1	2019-2020	1_G7_S63_samtools_manualfiltere
chrM	10879	TTATTTATATTTATATTTATA	TTATTTATATTTATA	222	INDEL;IDV=44;IMF=0.468085;DP=94;VDB=0.984389;SGB=-0.693145;MQSB=1;MQ0F=0;ICB=1;HOB=0.5;AC=1;AN=2;DP4=38,16,27,13;MQ=60	intergenic	NA	NA	NA	no	S288c	haploid	Westridge	M	early	1	2019-2020	1_H7_S64_samtools_manualfiltere
chrVII	471402	C	G	225	DP=40;VDB=0.865897;SGB=-0.692976;MQSB=1;MQ0F=0;AC=2;AN=2;DP4=0,0,21,5;MQ=60	coding-nonsynonymous	YGL013C	PDR1	R299S	yes	S288c	haploid	Westridge	M	early	1	2019-2020	1_H7_S64_samtools_manualfiltere
chrXII	322650	T	G	225	DP=44;VDB=0.773162;SGB=-0.693054;MQSB=1;MQ0F=0;AC=2;AN=2;DP4=0,0,21,7;MQ=60	coding-nonsynonymous	YLR091W	GEP5	N118K	yes	S288c	haploid	Westridge	M	early	1	2019-2020	1_H7_S64_samtools_manualfiltere
chrXVI	452799	T	A	225	DP=41;VDB=0.994502;SGB=-0.693079;MQSB=1;MQ0F=0;AC=2;AN=2;DP4=0,0,19,10;MQ=60	coding-nonsynonymous	YPL057C	SUR1	K87*	yes	S288c	haploid	Westridge	M	early	1	2019-2020	1_H7_S64_samtools_manualfiltere
chrIV	1115965	A	C	130	DP=22;VDB=0.228249;SGB=-0.636426;RPB=0.943335;MQB=1;MQSB=1;BQB=0.79189;MQ0F=0;ICB=1;HOB=0.5;AC=1;AN=2;DP4=4,6,4,3;MQ=60	coding-nonsynonymous	YDR324C	UTP4	F267V	yes	S288c	haploid	Westridge	P	early	1	2019-2020	2_A1_S65_samtools_manualfiltere
chrVII	470052	G	T	225	DP=19;VDB=0.232905;SGB=-0.689466;MQSB=1;MQ0F=0;AC=2;AN=2;DP4=0,0,11,5;MQ=60	coding-nonsynonymous	YGL013C	PDR1	F749L	yes	S288c	haploid	Westridge	P	early	1	2019-2020	2_A1_S65_samtools_manualfiltere
chrXVI	452292	C	T	222	DP=38;VDB=0.766987;SGB=-0.680642;RPB=0.993356;MQB=1;MQSB=1;BQB=0.989637;MQ0F=0;ICB=1;HOB=0.5;AC=1;AN=2;DP4=9,3,8,4;MQ=60	coding-nonsynonymous	YPL057C	SUR1	A256T	yes	S288c	haploid	Westridge	P	early	1	2019-2020	2_A1_S65_samtools_manualfiltere
chrXVI	452794	G	T	222	DP=54;VDB=0.999979;SGB=-0.692352;RPB=0.966618;MQB=1;MQSB=1;BQB=0.645876;MQ0F=0;ICB=1;HOB=0.5;AC=1;AN=2;DP4=13,3,18,3;MQ=60	coding-nonsynonymous	YPL057C	SUR1	Y88*	yes	S288c	haploid	Westridge	P	early	1	2019-2020	2_A1_S65_samtools_manualfiltere
chrV	100115	G	T	222	DP=28;VDB=0.115407;SGB=-0.683931;RPB=0.105848;MQB=1;MQSB=1;BQB=0.863325;MQ0F=0;ICB=1;HOB=0.5;AC=1;AN=2;DP4=5,0,11,2;MQ=60	intergenic	NA	NA	NA	yes	S288c	haploid	Westridge	R	early	1	2019-2020	2_B7_S67_samtools_manualfiltere
chrXV	622840	G	A	220	DP=26;VDB=0.769168;SGB=-0.689466;RPB=0.993769;MQB=1;MQSB=1;BQB=0.993769;MQ0F=0;ICB=1;HOB=0.5;AC=1;AN=2;DP4=1,2,11,5;MQ=60	coding-nonsynonymous	YOR153W	PDR5	A1001T	yes	S288c	haploid	Westridge	R	early	1	2019-2020	2_B7_S67_samtools_manualfiltere
chrII	38066	G	T	228	DP=30;VDB=0.795168;SGB=-0.692067;RPB=1;MQB=1;MQSB=1;BQB=1;MQ0F=0;AC=2;AN=2;DP4=0,1,13,7;MQ=60	coding-nonsynonymous	YBL099W	ATP1	L338F	yes	S288c	haploid	Westridge	S	early	2	2019-2020	2_C5_S57_samtools_manualfiltere
chrII	310294	C	T	225	DP=35;VDB=0.98885;SGB=-0.693021;MQSB=1;MQ0F=0;AC=2;AN=2;DP4=0,0,13,14;MQ=60	coding-nonsynonymous	YBR036C	CSG2	W7*	yes	S288c	haploid	Westridge	S	early	1	2019-2020	2_C4_S58_samtools_manualfiltere
chrII	496231	T	G	225	DP=34;VDB=0.283737;SGB=-0.692976;MQSB=1;MQ0F=0;AC=2;AN=2;DP4=0,0,18,8;MQ=60	coding-nonsynonymous	YBR130C	SHE3	K213N	yes	S288c	haploid	Westridge	S	early	2	2019-2020	2_C5_S57_samtools_manualfiltere
chrIV	170927	C	A	225	DP=36;VDB=0.934055;SGB=-0.692717;MQSB=1;MQ0F=0;AC=2;AN=2;DP4=0,0,16,7;MQ=60	coding-nonsynonymous	YDL160C	DHH1	R335L	yes	S288c	haploid	Westridge	S	early	2	2019-2020	2_C5_S57_samtools_manualfiltere
chrIX	55221	G	A	225	DP=16;VDB=0.783145;SGB=-0.680642;MQSB=0.95494;MQ0F=0;AC=2;AN=2;DP4=0,0,7,5;MQ=60	coding-nonsynonymous	YIL153W	RRD1	W8*	yes	S288c	haploid	Westridge	S	early	1	2019-2020	2_C4_S58_samtools_manualfiltere
chrV	247972	C	G	225	DP=24;VDB=0.0273165;SGB=-0.69168;MQSB=1;MQ0F=0;AC=2;AN=2;DP4=0,0,15,4;MQ=60	coding-synonymous	YER048C	CAJ1	G62G	no	S288c	haploid	Westridge	S	early	1	2019-2020	2_C4_S58_samtools_manualfiltere
chrV	247972	C	G	225	DP=21;VDB=0.105844;SGB=-0.690438;MQSB=1;MQ0F=0;AC=2;AN=2;DP4=0,0,14,3;MQ=60	coding-synonymous	YER048C	CAJ1	G62G	no	S288c	haploid	Westridge	S	early	2	2019-2020	2_C5_S57_samtools_manualfiltere
chrVII	471388	G	T	225	DP=22;VDB=0.442848;SGB=-0.69168;MQSB=1;MQ0F=0;AC=2;AN=2;DP4=0,0,10,9;MQ=60	coding-nonsynonymous	YGL013C	PDR1	T304N	no	S288c	haploid	Westridge	S	early	1	2019-2020	2_C4_S58_samtools_manualfiltere
chrVII	471388	G	T	225	DP=23;VDB=0.494283;SGB=-0.688148;MQSB=1;MQ0F=0;AC=2;AN=2;DP4=0,0,9,6;MQ=60	coding-nonsynonymous	YGL013C	PDR1	T304N	no	S288c	haploid	Westridge	S	early	2	2019-2020	2_C5_S57_samtools_manualfiltere
chrXII	963549	C	G	225	DP=38;VDB=0.787068;SGB=-0.693021;MQSB=1;MQ0F=0;AC=2;AN=2;DP4=0,0,22,5;MQ=60	intergenic	NA	NA	NA	yes	S288c	haploid	Westridge	S	early	1	2019-2020	2_C4_S58_samtools_manualfiltere
chrXIV	302456	A	G	220	DP=20;VDB=0.0763157;SGB=-0.680642;RPB=0.846482;MQB=1;MQSB=1;BQB=0.687289;MQ0F=0;ICB=1;HOB=0.5;AC=1;AN=2;DP4=2,1,10,2;MQ=60	intergenic	NA	NA	NA	yes	S288c	haploid	Westridge	S	early	1	2019-2020	2_C4_S58_samtools_manualfiltere
chrXV	539745	A	C	225	DP=30;VDB=0.0959141;SGB=-0.692562;MQSB=1;MQ0F=0;AC=2;AN=2;DP4=0,0,15,7;MQ=60	intergenic	NA	NA	NA	yes	S288c	haploid	Westridge	S	early	2	2019-2020	2_C5_S57_samtools_manualfiltere
chrXVI	452580	T	A	225	DP=44;VDB=0.708529;SGB=-0.693097;MQSB=1;MQ0F=0;AC=2;AN=2;DP4=0,0,23,7;MQ=60	coding-nonsynonymous	YPL057C	SUR1	T160S	yes	S288c	haploid	Westridge	S	early	2	2019-2020	2_C5_S57_samtools_manualfiltere
chrII	220315	C	T	222	DP=74;VDB=0.968798;SGB=-0.693021;RPB=0.218985;MQB=1;MQSB=1;BQB=0.911565;MQ0F=0;ICB=1;HOB=0.5;AC=1;AN=2;DP4=16,4,16,11;MQ=60	coding-nonsynonymous	YBL005W	PDR3	T949I	yes	S288c	diploid	Westridge	T	early	1	2019-2020	2_D7_S62_samtools_manualfiltere
chrM	57075	A	T	225	DP=18;VDB=8.09652e-10;SGB=-0.690438;MQSB=0.751477;MQ0F=0.0555556;AC=2;AN=2;DP4=0,0,3,14;MQ=50	intergenic	NA	NA	NA	yes	S288c	diploid	Westridge	T	early	1	2019-2020	2_D7_S62_samtools_manualfiltere
chrVI	106504	C	G	166	DP=23;VDB=0.0732064;SGB=-0.676189;RPB=0.72044;MQB=1;MQSB=1;BQB=0.572438;MQ0F=0;ICB=1;HOB=0.5;AC=1;AN=2;DP4=3,7,9,2;MQ=60	coding-nonsynonymous	YFL015C	YFL015C	E154Q	yes	S288c	diploid	Westridge	T	early	1	2019-2020	2_D7_S62_samtools_manualfiltere
chrVII	545003	T	G	222	DP=25;VDB=0.827555;SGB=-0.680642;RPB=0.466776;MQB=1;MQSB=1;BQB=1;MQ0F=0;ICB=1;HOB=0.5;AC=1;AN=2;DP4=7,1,7,5;MQ=60	intergenic	NA	NA	NA	yes	S288c	diploid	Westridge	T	early	1	2019-2020	2_D7_S62_samtools_manualfiltere
chrVIII	344057	T	A	222	DP=32;VDB=0.215293;SGB=-0.688148;RPB=0.590646;MQB=1;MQSB=1;BQB=0.755493;MQ0F=0;ICB=1;HOB=0.5;AC=1;AN=2;DP4=9,1,11,4;MQ=60	coding-nonsynonymous	YHR117W	TOM71	L570*	yes	S288c	diploid	Westridge	T	early	1	2019-2020	2_D7_S62_samtools_manualfiltere
chrVIII	344058	A	G	222	DP=31;VDB=0.254452;SGB=-0.686358;RPB=0.765017;MQB=1;MQSB=1;BQB=0.998287;MQ0F=0;ICB=1;HOB=0.5;AC=1;AN=2;DP4=9,1,11,3;MQ=60	coding-synonymous	YHR117W	TOM71	L570L	yes	S288c	diploid	Westridge	T	early	1	2019-2020	2_D7_S62_samtools_manualfiltere
chrX	147285	G	T	222	DP=41;VDB=0.942304;SGB=-0.683931;RPB=0.99706;MQB=1;MQSB=1;BQB=0.70028;MQ0F=0;ICB=1;HOB=0.5;AC=1;AN=2;DP4=14,5,7,6;MQ=60	coding-nonsynonymous	YJL143W	TIM17	G62V	yes	S288c	diploid	Westridge	T	early	1	2019-2020	2_D7_S62_samtools_manualfiltere
chrXII	396581	A	G	222	DP=41;VDB=0.951968;SGB=-0.690438;RPB=0.886478;MQB=1;MQSB=1;BQB=0.886478;MQ0F=0;ICB=1;HOB=0.5;AC=1;AN=2;DP4=12,3,10,7;MQ=60	coding-nonsynonymous	YLR127C	APC2	M580T	yes	S288c	diploid	Westridge	T	early	1	2019-2020	2_D7_S62_samtools_manualfiltere
chrXIII	102740	G	A	222	DP=27;VDB=0.748334;SGB=-0.662043;RPB=0.19429;MQB=1;MQSB=1;BQB=0.984526;MQ0F=0;ICB=1;HOB=0.5;AC=1;AN=2;DP4=8,1,7,2;MQ=60	coding-synonymous	YML082W	YML082W	G293G	yes	S288c	diploid	Westridge	T	early	1	2019-2020	2_D7_S62_samtools_manualfiltere
chrXIII	270053	C	G	222	DP=75;VDB=0.634588;SGB=-0.692976;RPB=0.775893;MQB=1;MQSB=1;BQB=0.558076;MQ0F=0;ICB=1;HOB=0.5;AC=1;AN=2;DP4=14,5,22,4;MQ=60	coding-nonsynonymous	YMR001C	CDC5	E362Q	yes	S288c	diploid	Westridge	T	early	1	2019-2020	2_D7_S62_samtools_manualfiltere
chrXIV	93579	C	A	222	DP=40;VDB=0.637461;SGB=-0.683931;RPB=0.252823;MQB=1;MQSB=1;BQB=0.556581;MQ0F=0;ICB=1;HOB=0.5;AC=1;AN=2;DP4=11,4,10,3;MQ=60	coding-nonsynonymous	YNL287W	SEC21	S529*	yes	S288c	diploid	Westridge	T	early	1	2019-2020	2_D7_S62_samtools_manualfiltere
chrXV	41053	C	T	222	DP=38;VDB=0.46564;SGB=-0.680642;RPB=1;MQB=1;MQSB=1;BQB=0.652681;MQ0F=0;ICB=1;HOB=0.5;AC=1;AN=2;DP4=10,2,8,4;MQ=60	coding-synonymous	YOL152W	FRE7	Y102Y	yes	S288c	diploid	Westridge	T	early	1	2019-2020	2_D7_S62_samtools_manualfiltere
chrXVI	77380	C	T	184	DP=29;VDB=0.962347;SGB=-0.670168;RPB=0.644773;MQB=1;MQSB=1;BQB=0.883506;MQ0F=0;ICB=1;HOB=0.5;AC=1;AN=2;DP4=11,3,4,6;MQ=60	coding-synonymous	YPL249C	GYP5	L658L	yes	S288c	diploid	Westridge	T	early	1	2019-2020	2_D7_S62_samtools_manualfiltere
chrIV	353450	G	A	219	DP=23;VDB=0.707824;SGB=-0.662043;RPB=0.995381;MQB=1;MQSB=1;BQB=0.944865;MQ0F=0;ICB=1;HOB=0.5;AC=1;AN=2;DP4=3,5,7,2;MQ=60	coding-nonsynonymous	YDL056W	MBP1	D192N	yes	S288c	diploid	Westridge	W	early	1	2019-2020	2_E1_S68_samtools_manualfiltere
chrM	50796	G	C	225	DP=86;VDB=1.37873e-16;SGB=-0.693147;MQSB=0.893448;MQ0F=0;AC=2;AN=2;DP4=0,0,45,4;MQ=56	intergenic	NA	NA	NA	yes	S288c	diploid	Westridge	W	early	1	2019-2020	2_E1_S68_samtools_manualfiltere
chrXII	919716	C	G	222	DP=31;VDB=0.475586;SGB=-0.676189;RPB=0.567987;MQB=1;MQSB=1;BQB=0.885207;MQ0F=0;ICB=1;HOB=0.5;AC=1;AN=2;DP4=7,2,10,1;MQ=60	coding-nonsynonymous	YLR399C	BDF1	K627N	yes	S288c	diploid	Westridge	W	early	1	2019-2020	2_E1_S68_samtools_manualfiltere
chrXIII	831530	G	T	222	DP=31;VDB=0.204027;SGB=-0.680642;RPB=0.898825;MQB=1;MQSB=1;BQB=0.97979;MQ0F=0;ICB=1;HOB=0.5;AC=1;AN=2;DP4=10,2,8,4;MQ=60	intergenic	NA	NA	NA	yes	S288c	diploid	Westridge	W	early	1	2019-2020	2_E1_S68_samtools_manualfiltere
chrXVI	357369	G	C	222	DP=27;VDB=0.536808;SGB=-0.662043;RPB=0.54212;MQB=1;MQSB=1;BQB=0.928603;MQ0F=0;ICB=1;HOB=0.5;AC=1;AN=2;DP4=6,2,6,3;MQ=60	coding-nonsynonymous	YPL104W	MSD1	G557A	yes	S288c	diploid	Westridge	W	early	1	2019-2020	2_E1_S68_samtools_manualfiltere

## Sheet: Table S7
Terms from the Process Ontology of gene_association.sgd with p-value <= 0.1
Gene Ontology term	Cluster frequency	Genome frequency	Corrected	FDR	FALSE	Genes annotated to the term
			P-value		Positives
regulation of metabolic process	89 of 259 genes, 34.4%	1287 of 7166 genes, 18.0%	1e-07	0	0	YGR054W, YMR019W, YOL113W, YKL189W, YNL085W, YGR249W, YDL007W, YIL153W, YBR081C, YNL216W, YOR123C, YJR035W, YDR516C, YJL141C, YJL164C, YDL160C, YGL013C, YER167W, YOR162C, YNL199C, YDR073W, YGR233C, YLR256W, YBR278W, YNL069C, YIR033W, YIL147C, YBR202W, YOR359W, YML127W, YOR048C, YLR278C, YDR372C, YBL005W, YKL203C, YPL194W, YPL153C, YDR213W, YDR457W, YJR045C, YAL013W, YNL167C, YFR037C, YGL066W, YLR…
regulation of macromolecule metabolic process	85 of 259 genes, 32.8%	1203 of 7166 genes, 16.8%	1.08e-07	0	0	YLR449W, YMR080C, YOR231W, YPL101W, YCR093W, YPL116W, YIL075C, YER064C, YMR247C, YKR095W, YGR158C, YDL170W, YOR025W, YKL109W, YJL187C, YML081W, YHR027C, YDR295C, YBR246W, YMR224C, YNL118C, YFR034C, YPL152W, YGL173C, YDL056W, YPL203W, YDL207W, YIL056W, YBR150C, YPR065W, YER171W, YDR324C, YOR001W, YPR042C, YGL134W, YPL199C, YFR040W, YJL065C, YCL037C, YLR399C, YNL025C, YKR023W, YFR037C, YGL066W, YLR…
regulation of primary metabolic process	81 of 259 genes, 31.3%	1167 of 7166 genes, 16.3%	9.19e-07	0	0	YER171W, YPR065W, YIL056W, YDL207W, YBR150C, YPL203W, YDL056W, YGL173C, YPL152W, YFR034C, YNL118C, YMR224C, YBR246W, YNL025C, YLR399C, YCL037C, YBR140C, YJL065C, YFR040W, YGL134W, YDR324C, YMR247C, YER064C, YIL075C, YPL116W, YCR093W, YPL101W, YOR231W, YMR080C, YLR449W, YDR295C, YDR255C, YHR027C, YML081W, YJL187C, YKL109W, YOR025W, YDL170W, YDL160C, YGL013C, YOR162C, YDR073W, YNL199C, YGR233C, YLR…
regulation of nitrogen compound metabolic process	79 of 259 genes, 30.5%	1128 of 7166 genes, 15.7%	1.06e-06	0	0	YDR457W, YJR045C, YAL013W, YNL167C, YGL066W, YFR037C, YLR335W, YKR023W, YIL147C, YOR359W, YBR202W, YML127W, YOR048C, YLR278C, YBL005W, YKL203C, YPL194W, YDR213W, YDL160C, YGL013C, YOR162C, YNL199C, YDR073W, YGR233C, YLR256W, YBR278W, YNL069C, YIR033W, YMR019W, YGR054W, YOL113W, YKL189W, YGR249W, YNL085W, YDL007W, YBR081C, YIL153W, YNL216W, YJR035W, YOR123C, YDR516C, YJL141C, YMR247C, YER064C, YIL…
transcription, DNA-templated	60 of 259 genes, 23.2%	746 of 7166 genes, 10.4%	1.22e-06	0	0	YOR025W, YKL125W, YDR213W, YDL170W, YKL109W, YLR278C, YML081W, YBL005W, YBR202W, YDR295C, YML127W, YOR048C, YPL101W, YNL167C, YGL066W, YFR037C, YLR335W, YKR023W, YMR080C, YDL140C, YAL013W, YCR093W, YMR247C, YER064C, YPL116W, YJL148W, YJL141C, YGR274C, YDR324C, YOR123C, YJR035W, YKR062W, YDR516C, YGR249W, YLR399C, YBR081C, YIL153W, YNL216W, YJL065C, YMR019W, YNL025C, YOL113W, YKL189W, YFR034C, YBR…
nucleic acid-templated transcription	60 of 259 genes, 23.2%	746 of 7166 genes, 10.4%	1.22e-06	0	0	YER171W, YPR065W, YIL056W, YBR150C, YGL013C, YDL056W, YGL173C, YOR162C, YNL199C, YDR073W, YMR227C, YLR256W, YFR034C, YBR278W, YNL118C, YMR224C, YIR033W, YMR019W, YNL025C, YOL113W, YKL189W, YGR249W, YLR399C, YIL153W, YBR081C, YNL216W, YJL065C, YOR123C, YJR035W, YKR062W, YDR516C, YJL141C, YGR274C, YDR324C, YMR247C, YER064C, YPL116W, YJL148W, YDL140C, YAL013W, YCR093W, YNL167C, YPL101W, YFR037C, YGL…
RNA biosynthetic process	60 of 259 genes, 23.2%	750 of 7166 genes, 10.5%	1.51e-06	0	0	YMR247C, YPL116W, YJL148W, YER064C, YGL066W, YFR037C, YLR335W, YNL167C, YPL101W, YKR023W, YMR080C, YAL013W, YDL140C, YCR093W, YML081W, YLR278C, YBL005W, YML127W, YBR202W, YDR295C, YOR048C, YDR213W, YDL170W, YOR025W, YKL125W, YKL109W, YGL173C, YDL056W, YGL013C, YNL199C, YDR073W, YOR162C, YIL056W, YBR150C, YER171W, YPR065W, YBR278W, YNL118C, YFR034C, YIR033W, YMR224C, YMR227C, YLR256W, YLR399C, YGR…
regulation of biological process	107 of 259 genes, 41.3%	1765 of 7166 genes, 24.6%	1.52e-06	0	0	YPL236C, YJL187C, YKL109W, YOR025W, YDL170W, YDR295C, YDR255C, YHR027C, YOR329C, YML081W, YLR106C, YCR093W, YPL101W, YOR231W, YMR080C, YLR449W, YGR158C, YJL201W, YGL008C, YMR247C, YKR095W, YER064C, YIL075C, YPL116W, YPL199C, YFR040W, YPR042C, YGL134W, YBL047C, YDR324C, YOR001W, YNL025C, YLR399C, YCL037C, YBR140C, YJL065C, YFR034C, YNL118C, YMR224C, YBR246W, YER171W, YPR065W, YIL056W, YBR150C, YDL…
regulation of transcription, DNA-templated	54 of 259 genes, 20.8%	644 of 7166 genes, 9.0%	2.33e-06	0	0	YCR093W, YAL013W, YMR080C, YKR023W, YPL101W, YNL167C, YFR037C, YGL066W, YLR335W, YER064C, YPL116W, YMR247C, YKL109W, YOR025W, YDL170W, YDR213W, YOR048C, YBR202W, YDR295C, YML127W, YBL005W, YLR278C, YML081W, YLR256W, YMR224C, YIR033W, YFR034C, YNL118C, YBR278W, YPR065W, YER171W, YIL056W, YBR150C, YOR162C, YNL199C, YDR073W, YGL013C, YDL056W, YGL173C, YDR516C, YJR035W, YOR123C, YDR324C, YJL141C, YOL…
regulation of nucleic acid-templated transcription	54 of 259 genes, 20.8%	644 of 7166 genes, 9.0%	2.33e-06	0	0	YKL109W, YOR025W, YDR213W, YDL170W, YDR295C, YBR202W, YML127W, YOR048C, YLR278C, YML081W, YBL005W, YAL013W, YCR093W, YNL167C, YPL101W, YLR335W, YFR037C, YGL066W, YMR080C, YKR023W, YMR247C, YER064C, YPL116W, YJR035W, YOR123C, YDR516C, YJL141C, YDR324C, YMR019W, YNL025C, YOL113W, YKL189W, YGR249W, YLR399C, YIL153W, YBR081C, YJL065C, YNL216W, YLR256W, YFR034C, YNL118C, YBR278W, YMR224C, YIR033W, YER…
regulation of RNA biosynthetic process	54 of 259 genes, 20.8%	644 of 7166 genes, 9.0%	2.33e-06	0	0	YDR324C, YJL141C, YDR516C, YOR123C, YJR035W, YNL216W, YJL065C, YIL153W, YBR081C, YLR399C, YGR249W, YKL189W, YOL113W, YNL025C, YMR019W, YIR033W, YMR224C, YBR278W, YNL118C, YFR034C, YLR256W, YNL199C, YDR073W, YOR162C, YGL173C, YGL013C, YDL056W, YIL056W, YBR150C, YER171W, YPR065W, YDR213W, YDL170W, YOR025W, YKL109W, YBL005W, YML081W, YLR278C, YOR048C, YML127W, YDR295C, YBR202W, YKR023W, YMR080C, YGL…
regulation of gene expression	69 of 259 genes, 26.6%	940 of 7166 genes, 13.1%	2.61e-06	0	0	YGR158C, YKR095W, YMR247C, YER064C, YPL116W, YCR093W, YPL101W, YMR080C, YDR295C, YML081W, YKL109W, YOR025W, YDL170W, YER171W, YPR065W, YBR150C, YIL056W, YDL207W, YPL203W, YDL056W, YGL173C, YFR034C, YNL118C, YMR224C, YBR246W, YNL025C, YCL037C, YLR399C, YJL065C, YPL199C, YPR042C, YOR001W, YDR324C, YAL013W, YNL167C, YFR037C, YGL066W, YLR335W, YKR023W, YBR202W, YOR359W, YML127W, YOR048C, YLR278C, YBL…
regulation of RNA metabolic process	56 of 259 genes, 21.6%	688 of 7166 genes, 9.6%	3.3e-06	0	0	YGL013C, YDL056W, YGL173C, YOR162C, YDR073W, YNL199C, YER171W, YPR065W, YBR150C, YIL056W, YFR034C, YBR278W, YNL118C, YMR224C, YIR033W, YLR256W, YGR249W, YLR399C, YIL153W, YBR081C, YJL065C, YNL216W, YMR019W, YNL025C, YOL113W, YKL189W, YJL141C, YDR324C, YOR123C, YJR035W, YDR516C, YMR247C, YER064C, YPL116W, YPL101W, YNL167C, YGL066W, YFR037C, YLR335W, YKR023W, YMR080C, YAL013W, YCR093W, YLR278C, YML…
nucleobase-containing compound biosynthetic process	70 of 259 genes, 27.0%	972 of 7166 genes, 13.6%	4.39e-06	0	0	YDL056W, YGL173C, YPR065W, YER171W, YIL056W, YBR150C, YMR224C, YFR034C, YNL118C, YOR128C, YBR140C, YJL065C, YLR399C, YCL074W, YNL025C, YDR324C, YPL188W, YER064C, YPL116W, YMR247C, YMR080C, YPL101W, YCR093W, YDL140C, YGR204W, YJR121W, YML081W, YDR295C, YKL125W, YOR025W, YDL170W, YKL109W, YOR162C, YNL199C, YDR073W, YGL013C, YIR033W, YBL099W, YBR278W, YLR256W, YGR109W-B, YMR227C, YBR081C, YIL153W, Y…
regulation of cellular metabolic process	80 of 259 genes, 30.9%	1191 of 7166 genes, 16.6%	5.98e-06	0	0	YDL170W, YOR025W, YKL109W, YJL187C, YML081W, YDR255C, YDR295C, YLR449W, YMR080C, YOR231W, YPL101W, YCR093W, YPL116W, YER064C, YMR247C, YDR324C, YGL134W, YFR040W, YJL065C, YBR140C, YLR399C, YCL037C, YNL025C, YBR246W, YMR224C, YNL118C, YFR034C, YPL152W, YGL173C, YPL203W, YDL056W, YDL207W, YIL056W, YBR150C, YER171W, YPR065W, YDR213W, YPL153C, YPL194W, YKL203C, YBL005W, YDR372C, YLR278C, YOR048C, YML…
regulation of cellular biosynthetic process	67 of 259 genes, 25.9%	921 of 7166 genes, 12.9%	7.09e-06	0	0	YBL005W, YLR278C, YOR048C, YML127W, YOR359W, YBR202W, YDR213W, YKR023W, YLR335W, YFR037C, YGL066W, YNL167C, YAL013W, YNL216W, YBR081C, YIL153W, YNL085W, YGR249W, YKL189W, YOL113W, YMR019W, YGR054W, YJL141C, YDR516C, YJR035W, YOR123C, YDR073W, YNL199C, YOR162C, YGL013C, YDL160C, YIR033W, YNL069C, YBR278W, YLR256W, YML081W, YDR255C, YDR295C, YDL170W, YOR025W, YKL109W, YJL187C, YPL116W, YER064C, YMR…
regulation of biosynthetic process	67 of 259 genes, 25.9%	923 of 7166 genes, 12.9%	7.76e-06	0	0	YPL101W, YMR080C, YCR093W, YMR247C, YER064C, YPL116W, YOR025W, YDL170W, YJL187C, YKL109W, YML081W, YDR295C, YDR255C, YFR034C, YNL118C, YMR224C, YBR246W, YPL203W, YDL056W, YGL173C, YER171W, YPR065W, YIL056W, YDL207W, YBR150C, YDR324C, YGL134W, YCL037C, YLR399C, YBR140C, YJL065C, YNL025C, YNL167C, YGL066W, YFR037C, YLR335W, YKR023W, YAL013W, YDR213W, YLR278C, YBL005W, YOR359W, YBR202W, YML127W, YOR…
regulation of macromolecule biosynthetic process	65 of 259 genes, 25.1%	886 of 7166 genes, 12.4%	9.22e-06	0	0	YMR224C, YBR246W, YFR034C, YNL118C, YPL203W, YDL056W, YGL173C, YPR065W, YER171W, YDL207W, YIL056W, YBR150C, YDR324C, YGL134W, YJL065C, YLR399C, YCL037C, YNL025C, YMR080C, YPL101W, YCR093W, YER064C, YPL116W, YMR247C, YOR025W, YDL170W, YKL109W, YJL187C, YML081W, YDR295C, YNL069C, YIR033W, YBR278W, YLR256W, YOR162C, YDR073W, YNL199C, YGL013C, YDL160C, YJL141C, YDR516C, YOR123C, YJR035W, YBR081C, YIL…
regulation of cellular macromolecule biosynthetic process	64 of 259 genes, 24.7%	877 of 7166 genes, 12.2%	1.54e-05	0	0	YAL013W, YNL167C, YLR335W, YFR037C, YGL066W, YKR023W, YDR213W, YOR359W, YBR202W, YML127W, YOR048C, YLR278C, YBL005W, YLR256W, YBR278W, YNL069C, YIR033W, YDL160C, YGL013C, YOR162C, YDR073W, YNL199C, YJR035W, YOR123C, YDR516C, YJL141C, YMR019W, YGR054W, YOL113W, YKL189W, YGR249W, YNL085W, YBR081C, YIL153W, YNL216W, YCR093W, YPL101W, YMR080C, YMR247C, YER064C, YPL116W, YKL109W, YOR025W, YDL170W, YDR…
biological regulation	120 of 259 genes, 46.3%	2159 of 7166 genes, 30.1%	1.88e-05	0	0	YNL291C, YOR001W, YDR324C, YBL047C, YFR040W, YPL199C, YPR042C, YGL134W, YLR399C, YCL037C, YER166W, YJL065C, YBR140C, YNL025C, YNL118C, YFR034C, YBR246W, YMR224C, YGL173C, YPL203W, YDL056W, YPL152W, YJR040W, YIL056W, YBR150C, YDL207W, YER171W, YPR065W, YDL170W, YOR025W, YJL187C, YPL236C, YDL133W, YKL109W, YML081W, YLR106C, YOR153W, YDR255C, YDR295C, YOR329C, YHR027C, YOR231W, YPL101W, YLR449W, YMR…
regulation of cellular process	98 of 259 genes, 37.8%	1636 of 7166 genes, 22.8%	2.44e-05	0	0	YMR224C, YBR246W, YFR034C, YNL118C, YPR065W, YER171W, YBR150C, YIL056W, YDL207W, YPL152W, YDL056W, YPL203W, YGL173C, YGL134W, YFR040W, YBL047C, YDR324C, YNL025C, YBR140C, YJL065C, YCL037C, YLR399C, YCR093W, YMR080C, YLR449W, YPL101W, YOR231W, YJL201W, YER064C, YPL116W, YGL008C, YMR247C, YKL109W, YPL236C, YJL187C, YOR025W, YDL170W, YOR329C, YDR295C, YDR255C, YML081W, YLR256W, YNL069C, YIR033W, YNL…
regulation of nucleobase-containing compound metabolic process	58 of 259 genes, 22.4%	767 of 7166 genes, 10.7%	2.52e-05	0	0	YLR256W, YMR224C, YIR033W, YFR034C, YBR278W, YNL118C, YER171W, YPR065W, YIL056W, YBR150C, YOR162C, YNL199C, YDR073W, YGL013C, YDL056W, YGL173C, YDR516C, YJR035W, YOR123C, YDR324C, YJL141C, YOL113W, YKL189W, YMR019W, YNL025C, YIL153W, YBR081C, YJL065C, YNL216W, YBR140C, YGR249W, YLR399C, YCR093W, YAL013W, YKR023W, YMR080C, YNL167C, YPL101W, YGL066W, YFR037C, YLR335W, YER064C, YJR045C, YPL116W, YMR…
aromatic compound biosynthetic process	71 of 259 genes, 27.4%	1041 of 7166 genes, 14.5%	3.36e-05	0	0	YDR295C, YML081W, YJR121W, YKL109W, YDL170W, YKL125W, YOR025W, YMR247C, YPL116W, YER064C, YGR204W, YDL140C, YCR093W, YPL101W, YMR080C, YNL025C, YCL074W, YLR399C, YBR140C, YJL065C, YDR127W, YPL188W, YDR324C, YIL056W, YBR150C, YER171W, YPR065W, YGL173C, YDL056W, YOR128C, YNL118C, YFR034C, YMR224C, YML127W, YBR202W, YOR048C, YLR278C, YBL005W, YPL153C, YDR213W, YJL148W, YAL013W, YGL066W, YFR037C, YLR…
nucleic acid metabolic process	104 of 259 genes, 40.2%	1802 of 7166 genes, 25.1%	5.23e-05	0	0	YKR062W, YDR516C, YOR123C, YJR035W, YGR274C, YJL141C, YPL104W, YOL113W, YGL251C, YHR039C, YKL189W, YMR019W, YBR081C, YIL153W, YNL216W, YMR167W, YGR249W, YNL085W, YDL007W, YGR109W-B, YLR256W, YMR223W, YMR227C, YNL069C, YIR033W, YBR278W, YDL160C, YOR162C, YNL199C, YDR073W, YGL013C, YMR001C, YDL047W, YKL203C, YJL051W, YPL194W, YPL153C, YDR213W, YML017W, YOR048C, YOR144C, YOR359W, YBR202W, YML127W, Y…
nucleobase-containing compound metabolic process	114 of 259 genes, 44.0%	2046 of 7166 genes, 28.6%	5.37e-05	0	0	YBR202W, YOR359W, YML127W, YOR144C, YOR048C, YLR278C, YKL082C, YBL005W, YKL203C, YJL051W, YML017W, YPL194W, YPL153C, YDR213W, YDR457W, YGR251W, YJR045C, YJL148W, YLR091W, YAL013W, YBL088C, YKR063C, YNL167C, YNR038W, YGL066W, YFR037C, YLR335W, YML046W, YKR023W, YLR401C, YMR019W, YGL251C, YOL113W, YKL189W, YHR039C, YGR249W, YNL085W, YDL007W, YIL153W, YBR081C, YNL216W, YMR167W, YJR035W, YOR123C, YKR…
heterocycle biosynthetic process	70 of 259 genes, 27.0%	1054 of 7166 genes, 14.7%	0.00012	0	0	YOR123C, YJR035W, YKR062W, YDR516C, YJL141C, YMR278W, YGR274C, YMR019W, YOL113W, YKL189W, YGR249W, YBR081C, YIL153W, YNL216W, YMR227C, YLR256W, YGR109W-B, YBR278W, YIR033W, YBL099W, YGL013C, YOR162C, YNL199C, YDR073W, YPL153C, YDR213W, YBR202W, YML127W, YOR048C, YLR278C, YBL005W, YAL013W, YNL167C, YFR037C, YGL066W, YLR335W, YKR023W, YJL148W, YPL188W, YDR324C, YNL025C, YCL074W, YLR399C, YJL065C, Y…
organic cyclic compound biosynthetic process	72 of 259 genes, 27.8%	1101 of 7166 genes, 15.4%	0.00014	0	0	YML081W, YJR121W, YDR295C, YOR025W, YKL125W, YDL170W, YKL109W, YMR247C, YER064C, YPL116W, YPL101W, YMR080C, YDL140C, YGR204W, YCR093W, YLR399C, YBR140C, YJL065C, YNL025C, YCL074W, YDR324C, YPL188W, YDR127W, YDL056W, YGL173C, YPR065W, YER171W, YIL056W, YBR150C, YFR034C, YNL118C, YMR224C, YOR128C, YLR278C, YBL005W, YBR202W, YML127W, YOR048C, YDR213W, YPL153C, YJL148W, YNL167C, YFR037C, YLR335W, YGL…
transcription by RNA polymerase II	45 of 259 genes, 17.4%	557 of 7166 genes, 7.8%	0.0002	0	0	YCR093W, YAL013W, YDL140C, YFR037C, YGL066W, YPL101W, YNL167C, YPL116W, YKL109W, YDL170W, YDR213W, YOR048C, YML127W, YDR295C, YBL005W, YML081W, YLR278C, YLR256W, YMR227C, YIR033W, YNL118C, YFR034C, YIL056W, YBR150C, YER171W, YPR065W, YNL199C, YDR073W, YOR162C, YGL173C, YDL056W, YGL013C, YDR516C, YKR062W, YJR035W, YOR123C, YGR274C, YJL141C, YOL113W, YNL025C, YMR019W, YNL216W, YIL153W, YBR081C, YGR…
cellular aromatic compound metabolic process	115 of 259 genes, 44.4%	2130 of 7166 genes, 29.7%	0.00028	0	0	YOR128C, YMR224C, YPR081C, YNL118C, YFR034C, YBR150C, YIL056W, YDL207W, YER171W, YPR065W, YPR152C, YLR265C, YGL173C, YDL056W, YPL188W, YPR042C, YDR127W, YBR163W, YPL199C, YOR001W, YDR324C, YBR237W, YCL074W, YNL025C, YBR140C, YJL065C, YLR399C, YCR093W, YGR204W, YDL140C, YMR080C, YPL101W, YML034W, YGR158C, YPL116W, YER064C, YKR095W, YMR247C, YKL109W, YDL170W, YKL125W, YOR025W, YPL005W, YDR295C, YJR…
RNA metabolic process	90 of 259 genes, 34.7%	1526 of 7166 genes, 21.3%	0.00028	0	0	YPL101W, YMR080C, YDL140C, YCR093W, YKR095W, YMR247C, YPL116W, YER064C, YGR158C, YPL005W, YDL170W, YOR025W, YKL125W, YKL109W, YLR106C, YML081W, YDR295C, YPR081C, YNL118C, YFR034C, YMR224C, YGL173C, YDL056W, YPR152C, YBR150C, YIL056W, YDL207W, YPR065W, YER171W, YBR237W, YOR001W, YDR324C, YPL199C, YPR042C, YLR399C, YJL065C, YNL025C, YCL074W, YLR335W, YFR037C, YGL066W, YNR038W, YNL167C, YLR401C, YML…
regulation of transcription by RNA polymerase II	40 of 259 genes, 15.4%	483 of 7166 genes, 6.7%	0.00057	0	0	YNL025C, YMR019W, YOL113W, YGR249W, YNL216W, YIL153W, YBR081C, YJR035W, YOR123C, YDR516C, YJL141C, YIL056W, YBR150C, YER171W, YPR065W, YGL173C, YDL056W, YGL013C, YDR073W, YNL199C, YOR162C, YLR256W, YNL118C, YFR034C, YIR033W, YML127W, YDR295C, YOR048C, YML081W, YLR278C, YBL005W, YKL109W, YDL170W, YDR213W, YPL116W, YAL013W, YCR093W, YGL066W, YPL101W, YNL167C
cellular process	221 of 259 genes, 85.3%	5213 of 7166 genes, 72.7%	0.00078	0	0	YGL173C, YPL203W, YDL056W, YDR410C, YPR152C, YLR265C, YIL056W, YBR150C, YDL207W, YER171W, YNL291C, YDR324C, YOR001W, YPL199C, YPL188W, YGL134W, YDR127W, YLR399C, YJL065C, YOR231W, YLR085C, YPL101W, YOR131C, YOR182C, YGR204W, YIL129C, YMR247C, YER064C, YIL075C, YJL201W, YML034W, YDL170W, YKL125W, YJL187C, YPL236C, YCL004W, YOR153W, YOR329C, YHR027C, YIR033W, YNL161W, YDR367W, YMR227C, YMR223W, YBR…
heterocycle metabolic process	114 of 259 genes, 44.0%	2144 of 7166 genes, 29.9%	0.0008	0	0	YDL140C, YGR204W, YCR093W, YPL101W, YMR080C, YGR158C, YML034W, YMR247C, YKR095W, YER064C, YPL116W, YKL109W, YPL005W, YOR025W, YKL125W, YDL170W, YDR295C, YML081W, YLR106C, YJR121W, YOR128C, YFR034C, YNL118C, YPR081C, YMR224C, YLR265C, YPR152C, YER171W, YPR065W, YDL207W, YBR150C, YIL056W, YDL056W, YGL173C, YPL199C, YBR163W, YPL188W, YPR042C, YBR237W, YOR001W, YDR324C, YNL025C, YCL074W, YLR399C, YBR…
organic cyclic compound metabolic process	116 of 259 genes, 44.8%	2205 of 7166 genes, 30.8%	0.00106	0	0	YBR278W, YNL069C, YLR174W, YIR033W, YBL099W, YCR073W-A, YMR227C, YLR256W, YGR109W-B, YMR223W, YGL013C, YMR001C, YDL047W, YOR162C, YNL199C, YDR073W, YOR336W, YDL160C, YJL141C, YPL104W, YMR278W, YGR274C, YOR123C, YJR035W, YKR062W, YDR516C, YGR249W, YNL085W, YDL007W, YIL153W, YBR081C, YMR167W, YNL216W, YGR060W, YMR019W, YGL251C, YOL113W, YKL189W, YHR039C, YNR038W, YNL167C, YFR037C, YLR335W, YGL066W,…
positive regulation of nitrogen compound metabolic process	41 of 259 genes, 15.8%	553 of 7166 genes, 7.7%	0.00708	0	0	YKR023W, YNL167C, YFR037C, YGL066W, YOR231W, YCR093W, YAL013W, YJR045C, YPL116W, YDR457W, YPL194W, YDR213W, YDL170W, YKL109W, YJL187C, YBL005W, YLR278C, YDR295C, YOR359W, YIR033W, YFR034C, YNL118C, YLR256W, YOR162C, YDR073W, YNL199C, YGL013C, YDL056W, YGL173C, YER171W, YDL160C, YIL056W, YDR324C, YJL141C, YDR516C, YOR123C, YNL216W, YDL007W, YOL113W, YKL189W, YNL025C
positive regulation of macromolecule metabolic process	41 of 259 genes, 15.8%	554 of 7166 genes, 7.7%	0.0074	0	0	YJL141C, YDR324C, YOR123C, YDR516C, YDL007W, YNL216W, YNL025C, YKL189W, YOL113W, YNL118C, YFR034C, YIR033W, YLR256W, YGL173C, YER167W, YGL013C, YDL056W, YDR073W, YNL199C, YOR162C, YIL056W, YDL160C, YER171W, YDL170W, YDR213W, YPL194W, YKL109W, YLR278C, YBL005W, YDR295C, YOR359W, YFR037C, YGL066W, YOR231W, YNL167C, YKR023W, YAL013W, YCR093W, YPL116W, YJR045C, YDR457W
positive regulation of metabolic process	43 of 259 genes, 16.6%	600 of 7166 genes, 8.4%	0.00969	0	0	YDR295C, YOR359W, YBL005W, YLR278C, YKL109W, YJL187C, YPL153C, YDL170W, YDR213W, YPL194W, YDR457W, YPL116W, YJR045C, YCR093W, YAL013W, YKR023W, YGL066W, YFR037C, YOR231W, YNL167C, YKL189W, YOL113W, YNL025C, YNL216W, YDL007W, YDR516C, YOR123C, YDR324C, YJL141C, YIL056W, YDL160C, YER171W, YDR073W, YNL199C, YOR162C, YGL173C, YER167W, YGL013C, YDL056W, YLR256W, YIR033W, YNL118C, YFR034C
positive regulation of nucleobase-containing compound metabolic process	33 of 259 genes, 12.7%	407 of 7166 genes, 5.7%	0.01009	0	0	YNL216W, YNL025C, YDR324C, YJL141C, YDR516C, YOR123C, YOR162C, YDR073W, YNL199C, YGL013C, YDL056W, YGL173C, YER171W, YIL056W, YIR033W, YFR034C, YNL118C, YLR256W, YBL005W, YLR278C, YOR359W, YDR295C, YDL170W, YDR213W, YKL109W, YJR045C, YPL116W, YKR023W, YNL167C, YFR037C, YGL066W, YCR093W, YAL013W
positive regulation of transcription, DNA-templated	30 of 259 genes, 11.6%	355 of 7166 genes, 5.0%	0.01193	0	0	YJL141C, YDR324C, YDR213W, YDL170W, YOR123C, YKL109W, YDR516C, YLR278C, YNL216W, YBL005W, YDR295C, YNL025C, YNL167C, YFR034C, YFR037C, YNL118C, YGL066W, YKR023W, YIR033W, YAL013W, YLR256W, YCR093W, YDL056W, YGL013C, YGL173C, YOR162C, YNL199C, YDR073W, YPL116W, YIL056W
positive regulation of RNA biosynthetic process	30 of 259 genes, 11.6%	355 of 7166 genes, 5.0%	0.01193	0	0	YIL056W, YOR162C, YDR073W, YPL116W, YNL199C, YDL056W, YGL013C, YGL173C, YLR256W, YCR093W, YAL013W, YKR023W, YIR033W, YFR034C, YNL167C, YFR037C, YNL118C, YGL066W, YDR295C, YNL025C, YNL216W, YBL005W, YLR278C, YKL109W, YDR516C, YOR123C, YDR324C, YDR213W, YDL170W, YJL141C
positive regulation of nucleic acid-templated transcription	30 of 259 genes, 11.6%	355 of 7166 genes, 5.0%	0.01193	0	0	YDL170W, YDR324C, YDR213W, YJL141C, YDR516C, YKL109W, YOR123C, YNL216W, YBL005W, YLR278C, YDR295C, YNL025C, YKR023W, YIR033W, YFR034C, YNL167C, YNL118C, YFR037C, YGL066W, YLR256W, YCR093W, YAL013W, YOR162C, YPL116W, YDR073W, YNL199C, YDL056W, YGL013C, YGL173C, YIL056W
positive regulation of biological process	51 of 259 genes, 19.7%	773 of 7166 genes, 10.8%	0.01321	0	0	YDR324C, YBL047C, YJL141C, YDR516C, YOR123C, YNL216W, YDL007W, YLR399C, YKL189W, YOL113W, YNL025C, YIR033W, YNL118C, YFR034C, YLR256W, YDR073W, YNL199C, YOR162C, YER167W, YGL173C, YGL013C, YDL056W, YMR001C, YDL160C, YIL056W, YER171W, YPL153C, YDR213W, YDL170W, YPL194W, YKL109W, YKL203C, YDR122W, YJL187C, YBL005W, YLR278C, YOR329C, YDR295C, YOR359W, YKR023W, YFR037C, YOR231W, YGL066W, YNL167C, YCR…
positive regulation of transcription by RNA polymerase II	27 of 259 genes, 10.4%	304 of 7166 genes, 4.2%	0.01385	0	0	YBL005W, YNL216W, YLR278C, YDR295C, YNL025C, YDL170W, YDR213W, YJL141C, YDR516C, YKL109W, YOR123C, YOR162C, YDR073W, YNL199C, YPL116W, YGL013C, YDL056W, YGL173C, YIL056W, YIR033W, YFR034C, YNL167C, YNL118C, YGL066W, YCR093W, YLR256W, YAL013W
cellular response to stimulus	67 of 259 genes, 25.9%	1137 of 7166 genes, 15.9%	0.01981	0	0	YJR035W, YOR123C, YJL141C, YDL204W, YKL189W, YOL113W, YNL216W, YMR167W, YIL153W, YNL085W, YLR256W, YBR072W, YNL161W, YIR033W, YBR278W, YOR336W, YJL164C, YOR162C, YDL047W, YMR001C, YGL013C, YKL203C, YDR122W, YDL223C, YPL153C, YMR322C, YDR213W, YPL194W, YCR089W, YOR144C, YML127W, YBR202W, YIL147C, YBL005W, YDR372C, YBL088C, YAL013W, YFR037C, YOR353C, YLR335W, YDR506C, YBR173C, YJR045C, YPL188W, YBR…
positive regulation of cellular process	49 of 259 genes, 18.9%	746 of 7166 genes, 10.4%	0.02297	0	0	YHR166C, YJR045C, YPL116W, YGL008C, YCR093W, YAL013W, YKR023W, YNL167C, YFR037C, YGL066W, YOR231W, YOR329C, YOR359W, YDR295C, YBL005W, YLR278C, YDR122W, YKL109W, YKL203C, YJL187C, YPL194W, YPL153C, YDL170W, YDR213W, YER171W, YDL160C, YIL056W, YOR162C, YNL199C, YDR073W, YDL056W, YGL013C, YMR001C, YGL173C, YLR256W, YIR033W, YFR034C, YNL118C, YOL113W, YKL189W, YNL025C, YNL216W, YDL007W, YLR399C, YDR…
positive regulation of cellular metabolic process	41 of 259 genes, 15.8%	590 of 7166 genes, 8.2%	0.03379	0	0	YLR256W, YIR033W, YFR034C, YNL118C, YER171W, YIL056W, YDL160C, YOR162C, YDR073W, YNL199C, YGL013C, YDL056W, YGL173C, YDR516C, YOR123C, YDR324C, YJL141C, YOL113W, YKL189W, YNL025C, YNL216W, YDL007W, YCR093W, YAL013W, YKR023W, YNL167C, YFR037C, YGL066W, YOR231W, YJR045C, YPL116W, YKL109W, YJL187C, YPL194W, YDL170W, YPL153C, YDR213W, YOR359W, YDR295C, YBL005W, YLR278C
positive regulation of RNA metabolic process	30 of 259 genes, 11.6%	375 of 7166 genes, 5.2%	0.03458	0	0	YKR023W, YIR033W, YNL167C, YFR034C, YFR037C, YNL118C, YGL066W, YCR093W, YLR256W, YAL013W, YOR162C, YPL116W, YDR073W, YNL199C, YDL056W, YGL013C, YGL173C, YIL056W, YDR324C, YDL170W, YDR213W, YJL141C, YDR516C, YKL109W, YOR123C, YNL216W, YBL005W, YLR278C, YDR295C, YNL025C
positive regulation of gene expression	32 of 259 genes, 12.4%	421 of 7166 genes, 5.9%	0.05108	0.0012	0.06	YIR033W, YNL118C, YFR034C, YLR256W, YDR073W, YNL199C, YOR162C, YGL173C, YER167W, YGL013C, YDL056W, YDL160C, YIL056W, YDR324C, YJL141C, YDR516C, YOR123C, YNL216W, YNL025C, YKR023W, YFR037C, YGL066W, YNL167C, YCR093W, YAL013W, YPL116W, YDR213W, YDL170W, YKL109W, YBL005W, YLR278C, YDR295C
phosphorus metabolic process	53 of 259 genes, 20.5%	858 of 7166 genes, 12.0%	0.05509	0.0012	0.06	YBL099W, YCR073W-A, YNL161W, YMR224C, YDR367W, YLR174W, YFR034C, YOR128C, YPL175W, YIL107C, YGR233C, YHR201C, YPL152W, YPL203W, YMR001C, YDL047W, YPL057C, YMR008C, YER171W, YOR336W, YJL164C, YJL141C, YMR267W, YPL188W, YDR516C, YGL134W, YDR127W, YOR149C, YFR040W, YBR140C, YIL153W, YKL189W, YOL113W, YNL025C, YOR131C, YOR231W, YBL088C, YGR204W, YNL106C, YPL153C, YPL194W, YHL032C, YML123C, YKL203C, Y…
chromatin organization	28 of 259 genes, 10.8%	348 of 7166 genes, 4.9%	0.05846	0.0012	0.06	YFR013W, YOR123C, YJR035W, YGR274C, YOR025W, YJL105W, YBR202W, YDR295C, YML127W, YLR399C, YBR081C, YLR095C, YNL216W, YJL065C, YAL013W, YBL088C, YMR223W, YFR034C, YBR278W, YFR037C, YLR085C, YGL066W, YLR335W, YMR080C, YIR033W, YLR449W, YMR247C, YPL116W
cell separation after cytokinesis	6 of 259 genes, 2.3%	20 of 7166 genes, 0.3%	0.06025	0.0012	0.06	YOR353C, YNL161W, YHR023W, YKL189W, YOL113W, YNL327W
protein phosphorylation	22 of 259 genes, 8.5%	245 of 7166 genes, 3.4%	0.07807	0.0012	0.06	YJL141C, YPL194W, YPL153C, YPL236C, YJL187C, YDR122W, YGL134W, YKL203C, YIL147C, YNL025C, YOR048C, YOL113W, YHR102W, YKL189W, YOR231W, YNL161W, YBL088C, YMR001C, YPL203W, YGR233C, YJL164C, YER171W
response to stimulus	72 of 259 genes, 27.8%	1303 of 7166 genes, 18.2%	0.07883	0.0011	0.06	YOR162C, YDL047W, YMR001C, YGL013C, YOR336W, YJL164C, YNL161W, YIR033W, YBR278W, YPR156C, YBR072W, YLR256W, YIL153W, YNL216W, YMR167W, YNL085W, YOL113W, YDL204W, YKL189W, YJL141C, YOR123C, YJR035W, YJR045C, YDR506C, YBR173C, YFR037C, YOR353C, YLR335W, YBL088C, YAL013W, YDR372C, YBL005W, YOR144C, YIL147C, YBR202W, YML127W, YPL194W, YPL153C, YMR322C, YDR213W, YCR089W, YDR122W, YKL203C, YDL223C, YDR…
organic substance metabolic process	177 of 259 genes, 68.3%	4072 of 7166 genes, 56.8%	0.08217	0.0011	0.06	YKL082C, YOR048C, YLR087C, YML127W, YPL194W, YHL032C, YPL153C, YML017W, YGR251W, YJR045C, YCL064C, YNL106C, YBR173C, YCR045C, YLR401C, YNL167C, YNR038W, YBR036C, YGL066W, YLR335W, YBL088C, YKR063C, YAL013W, YLR091W, YBR081C, YMR167W, YDL007W, YGL251C, YMR309C, YGR054W, YMR019W, YOR149C, YDR516C, YOR123C, YHR201C, YNL199C, YGR233C, YGL013C, YMR001C, YPL057C, YDL160C, YJL164C, YOR336W, YNL069C, YLR…
regulation of transcription from RNA polymerase II promoter in response to stress	9 of 259 genes, 3.5%	51 of 7166 genes, 0.7%	0.08334	0.0011	0.06	YPR065W, YIL056W, YIL153W, YOR162C, YAL013W, YJR035W, YLR256W, YJL141C, YIR033W
regulation of DNA-templated transcription in response to stress	9 of 259 genes, 3.5%	51 of 7166 genes, 0.7%	0.08334	0.0011	0.06	YJL141C, YIR033W, YJR035W, YAL013W, YLR256W, YIL153W, YOR162C, YIL056W, YPR065W
Terms from the Function Ontology of gene_association.sgd with p-value <= 0.1
Gene Ontology term	Cluster frequency	Genome frequency	Corrected	FDR	FALSE	Genes annotated to the term
			P-value		Positives
DNA binding	47 of 259 genes, 18.1%	602 of 7166 genes, 8.4%	7.62e-05	0	0	YLR399C, YLR278C, YMR001C, YLR304C, YNL167C, YFR037C, YKL125W, YBL005W, YER064C, YJR035W, YBR163W, YKR062W, YNL216W, YDR213W, YLR265C, YGR109W-B, YDL056W, YBR202W, YGL251C, YBR150C, YDR295C, YER171W, YKL082C, YGR249W, YBR278W, YOR162C, YMR167W, YDL170W, YGL013C, YLR095C, YML127W, YBL088C, YPR065W, YDL140C, YPL194W, YNL025C, YFR034C, YIL056W, YML081W, YKL109W, YMR019W, YPL153C, YMR224C, YOR359W, Y…
ATP binding	48 of 259 genes, 18.5%	670 of 7166 genes, 9.3%	0.00069	0	0	YGR109W-B, YOR128C, YBL099W, YLR106C, YLL048C, YGL251C, YHL032C, YBR202W, YDR516C, YGR204W, YNR038W, YMR001C, YPL236C, YDL160C, YJR045C, YJR035W, YJL164C, YMR080C, YCL004W, YDR127W, YOL113W, YNR029C, YPL188W, YER171W, YOR153W, YEL031W, YPL104W, YPR081C, YJL141C, YER166W, YBL088C, YGL008C, YPL203W, YJR121W, YMR167W, YOR231W, YJL187C, YDR122W, YDL007W, YIL107C, YHR102W, YNL161W, YHR023W, YBR237W, Y…
adenyl ribonucleotide binding	48 of 259 genes, 18.5%	675 of 7166 genes, 9.4%	0.00086	0	0	YBR237W, YKL203C, YKL215C, YPL153C, YIL147C, YIL107C, YHR102W, YNL161W, YHR023W, YMR167W, YJL187C, YDR122W, YOR231W, YDL007W, YER166W, YBL088C, YGL008C, YPL203W, YJR121W, YJL141C, YDR127W, YCL004W, YNR029C, YOL113W, YPL188W, YER171W, YOR153W, YEL031W, YPL104W, YPR081C, YNR038W, YPL236C, YMR001C, YDL160C, YJR035W, YJR045C, YJL164C, YMR080C, YGR109W-B, YOR128C, YBL099W, YLR106C, YGL251C, YLL048C, Y…
adenyl nucleotide binding	48 of 259 genes, 18.5%	679 of 7166 genes, 9.5%	0.00101	0	0	YBR237W, YKL203C, YIL147C, YPL153C, YKL215C, YIL107C, YNL161W, YHR023W, YHR102W, YMR167W, YJL187C, YDL007W, YOR231W, YDR122W, YBL088C, YGL008C, YER166W, YPL203W, YJR121W, YJL141C, YNR029C, YOL113W, YPL188W, YCL004W, YDR127W, YPL104W, YEL031W, YPR081C, YOR153W, YER171W, YNR038W, YMR001C, YPL236C, YJR035W, YJR045C, YJL164C, YMR080C, YDL160C, YGR109W-B, YOR128C, YHL032C, YLL048C, YGL251C, YBR202W, Y…
drug binding	51 of 259 genes, 19.7%	748 of 7166 genes, 10.4%	0.00136	0	0	YDL160C, YJL164C, YMR080C, YJR045C, YJR035W, YMR001C, YLR449W, YPL236C, YNR038W, YLR106C, YBL099W, YDR516C, YGR204W, YGL251C, YLL048C, YHL032C, YDL207W, YBR202W, YOR128C, YGR109W-B, YJL141C, YOR153W, YER171W, YEL031W, YPL104W, YPR081C, YDR127W, YCL004W, YPL188W, YNR029C, YOL113W, YOR231W, YJL187C, YDR122W, YDL007W, YMR167W, YJR121W, YPL203W, YER166W, YGL008C, YBL088C, YPL153C, YKL215C, YIL147C, Y…
ion binding	88 of 259 genes, 34.0%	1635 of 7166 genes, 22.8%	0.00598	0	0	YJL187C, YDR122W, YDL140C, YML081W, YOR132W, YDL047W, YOR165W, YBL088C, YKL215C, YPL153C, YHR201C, YBR237W, YKL203C, YMR019W, YGR060W, YDL161W, YNL161W, YNL118C, YLR256W, YIL107C, YJL164C, YJR045C, YBL005W, YMR223W, YMR001C, YNR038W, YDR516C, YGR204W, YDL207W, YGL251C, YDR297W, YHL032C, YBR202W, YBL099W, YKR023W, YDR506C, YDR372C, YJL141C, YMR278W, YMR247C, YPL188W, YOL113W, YLR174W, YHR047C, YOR…
phosphotransferase activity, alcohol group as acceptor	20 of 259 genes, 7.7%	198 of 7166 genes, 2.8%	0.00844	0	0	YBL088C, YDR516C, YHL032C, YPL203W, YMR001C, YPL236C, YJL164C, YJL187C, YOR231W, YDR122W, YIL107C, YDR127W, YPL188W, YOL113W, YHR102W, YNL161W, YKL203C, YJL141C, YPL153C, YIL147C
double-stranded DNA binding	24 of 259 genes, 9.3%	266 of 7166 genes, 3.7%	0.00885	0	0	YLR399C, YLR304C, YMR001C, YOR162C, YNL167C, YMR167W, YBL005W, YKL125W, YDL170W, YNL216W, YML127W, YDR213W, YPR065W, YNL025C, YBR202W, YFR034C, YML081W, YGL251C, YIL056W, YPL153C, YMR224C, YLR256W, YGR249W, YBR278W
sequence-specific DNA binding	25 of 259 genes, 9.7%	290 of 7166 genes, 4.0%	0.01295	0	0	YNL216W, YBL088C, YML127W, YDR213W, YPR065W, YIL056W, YFR034C, YML081W, YBR202W, YNL025C, YDL056W, YLR399C, YNL167C, YMR001C, YOR162C, YLR278C, YDL170W, YKL125W, YBL005W, YLR256W, YGR249W, YBR150C, YMR019W, YPL153C, YMR224C
purine ribonucleoside triphosphate binding	49 of 259 genes, 18.9%	769 of 7166 genes, 10.7%	0.01356	0	0	YKL215C, YPL153C, YIL147C, YBR237W, YKL203C, YHR102W, YNL161W, YHR023W, YIL107C, YJL187C, YDR122W, YOR231W, YDL007W, YMR167W, YOR165W, YPL203W, YJR121W, YER166W, YBL088C, YGL008C, YJL141C, YER171W, YOR153W, YPL104W, YEL031W, YPR081C, YCL004W, YDR127W, YOL113W, YNR029C, YPL188W, YDL160C, YJR045C, YJR035W, YJL164C, YMR080C, YNR038W, YMR001C, YPL236C, YBL099W, YLR106C, YLL048C, YBR202W, YGL251C, YHL…
catalytic activity	116 of 259 genes, 44.8%	2380 of 7166 genes, 33.2%	0.0156	0	0	YCR005C, YLR106C, YPL152W, YLL048C, YGR109W-B, YOR128C, YGR274C, YDL160C, YBR163W, YJR035W, YCL074W, YMR080C, YLR304C, YPL236C, YOR353C, YOR153W, YER171W, YEL031W, YPL104W, YPR081C, YCL004W, YDR127W, YDR295C, YOR001W, YBR246W, YGR233C, YDR376W, YOR048C, YPL231W, YPL203W, YJR121W, YHR166C, YER166W, YGL008C, YMR297W, YOR025W, YLR095C, YOR231W, YHR047C, YDL007W, YMR167W, YIL153W, YMR267W, YLR401C, Y…
purine ribonucleotide binding	49 of 259 genes, 18.9%	774 of 7166 genes, 10.8%	0.01604	0	0	YIL147C, YPL153C, YKL215C, YBR237W, YKL203C, YHR023W, YNL161W, YHR102W, YIL107C, YOR231W, YJL187C, YDR122W, YDL007W, YMR167W, YJR121W, YPL203W, YOR165W, YGL008C, YBL088C, YER166W, YJL141C, YEL031W, YPL104W, YPR081C, YER171W, YOR153W, YPL188W, YOL113W, YNR029C, YCL004W, YDR127W, YMR080C, YJL164C, YJR035W, YJR045C, YDL160C, YMR001C, YPL236C, YNR038W, YDR516C, YGR204W, YHL032C, YLL048C, YGL251C, YBR…
kinase activity	21 of 259 genes, 8.1%	225 of 7166 genes, 3.1%	0.01732	0	0	YKL203C, YIL147C, YMR224C, YPL153C, YJL141C, YOL113W, YPL188W, YDR127W, YIL107C, YNL161W, YHR102W, YMR001C, YPL236C, YJL187C, YJL164C, YOR231W, YDR122W, YBL088C, YPL203W, YHL032C, YDR516C
purine nucleotide binding	49 of 259 genes, 18.9%	779 of 7166 genes, 10.9%	0.01892	0	0	YPL203W, YJR121W, YOR165W, YGL008C, YBL088C, YER166W, YJL187C, YDR122W, YOR231W, YDL007W, YMR167W, YNL161W, YHR023W, YHR102W, YIL107C, YIL147C, YKL215C, YPL153C, YKL203C, YBR237W, YLL048C, YBR202W, YGL251C, YHL032C, YGR204W, YDR516C, YBL099W, YLR106C, YGR109W-B, YOR128C, YJR045C, YJR035W, YMR080C, YJL164C, YDL160C, YNR038W, YMR001C, YPL236C, YPL104W, YEL031W, YPR081C, YOR153W, YER171W, YOL113W, Y…
nucleotide binding	54 of 259 genes, 20.8%	889 of 7166 genes, 12.4%	0.01933	0	0	YJR121W, YPL203W, YOR165W, YGL008C, YBL088C, YER166W, YOR231W, YJL187C, YDR122W, YDL007W, YOR025W, YMR167W, YHR023W, YNL161W, YLR401C, YHR102W, YOR359W, YIL107C, YIL147C, YPL153C, YKL215C, YKL203C, YBR237W, YGR204W, YDR516C, YLL048C, YHL032C, YGL251C, YBR202W, YLR106C, YBL099W, YOR128C, YGR109W-B, YMR080C, YJL164C, YJR045C, YJR035W, YDL160C, YPL236C, YMR001C, YNR038W, YPL104W, YEL031W, YPR081C, Y…
nucleoside phosphate binding	54 of 259 genes, 20.8%	889 of 7166 genes, 12.4%	0.01933	0	0	YOR165W, YJR121W, YPL203W, YER166W, YBL088C, YGL008C, YDL007W, YJL187C, YOR231W, YDR122W, YOR025W, YMR167W, YLR401C, YHR102W, YHR023W, YNL161W, YIL107C, YOR359W, YKL215C, YPL153C, YIL147C, YBR237W, YKL203C, YLR106C, YBL099W, YDR516C, YGR204W, YBR202W, YLL048C, YGL251C, YHL032C, YOR128C, YGR109W-B, YDL160C, YJL164C, YMR080C, YJR035W, YJR045C, YPL236C, YMR001C, YNR038W, YOR153W, YER171W, YEL031W, Y…
small molecule binding	57 of 259 genes, 22.0%	961 of 7166 genes, 13.4%	0.02259	0	0	YDL160C, YMR080C, YJL164C, YJR045C, YJR035W, YPL236C, YMR001C, YNR038W, YLR106C, YBL099W, YDR516C, YGR204W, YBR202W, YLL048C, YGL251C, YDL207W, YHL032C, YOR128C, YGR109W-B, YJL141C, YER171W, YOR153W, YEL031W, YPL104W, YPR081C, YAL063C, YLR174W, YCL004W, YDR127W, YPL188W, YOL113W, YOR001W, YNR029C, YJL187C, YOR231W, YDL007W, YDR122W, YOR025W, YMR167W, YOR165W, YJR121W, YPL203W, YER166W, YBL088C, Y…
binding	157 of 259 genes, 60.6%	3510 of 7166 genes, 49.0%	0.02527	0	0	YJL187C, YCR093W, YBL088C, YML127W, YBR081C, YOR132W, YNL025C, YDL140C, YML046W, YGR060W, YBR237W, YKL109W, YDL161W, YML002W, YAR042W, YOR144C, YLR127C, YIL107C, YFR013W, YNL118C, YBR130C, YNL167C, YMR001C, YLR399C, YDR395W, YIL075C, YJL164C, YMR223W, YBL005W, YGL251C, YHL032C, YDR297W, YBR202W, YDL207W, YHR027C, YGR204W, YKR023W, YBL099W, YNL069C, YLR085C, YJL141C, YPL188W, YNR044W, YMR247C, YMR…
protein kinase activity	15 of 259 genes, 5.8%	134 of 7166 genes, 1.9%	0.0271	0	0	YJL141C, YPL153C, YJL187C, YJL164C, YOR231W, YIL147C, YDR122W, YPL236C, YMR001C, YKL203C, YHR102W, YPL203W, YNL161W, YBL088C, YOL113W
ribonucleotide binding	49 of 259 genes, 18.9%	792 of 7166 genes, 11.1%	0.02881	0	0	YPL153C, YKL215C, YIL147C, YBR237W, YKL203C, YHR102W, YNL161W, YHR023W, YIL107C, YOR231W, YJL187C, YDL007W, YDR122W, YMR167W, YOR165W, YPL203W, YJR121W, YER166W, YGL008C, YBL088C, YJL141C, YER171W, YOR153W, YPL104W, YEL031W, YPR081C, YDR127W, YCL004W, YOL113W, YNR029C, YPL188W, YDL160C, YJR045C, YJR035W, YJL164C, YMR080C, YNR038W, YMR001C, YPL236C, YBL099W, YLR106C, YLL048C, YBR202W, YGL251C, YHL…
carbohydrate derivative binding	49 of 259 genes, 18.9%	803 of 7166 genes, 11.2%	0.04063	0	0	YJL141C, YER171W, YOR153W, YPR081C, YPL104W, YEL031W, YCL004W, YDR127W, YOL113W, YNR029C, YPL188W, YDL160C, YJR035W, YJR045C, YJL164C, YMR080C, YNR038W, YPL236C, YMR001C, YBL099W, YLR106C, YGL251C, YLL048C, YBR202W, YHL032C, YDR516C, YGR204W, YGR109W-B, YOR128C, YPL153C, YKL215C, YIL147C, YKL203C, YBR237W, YHR102W, YNL161W, YHR023W, YIL107C, YJL187C, YDL007W, YOR231W, YDR122W, YMR167W, YOR165W, Y…
transition metal ion binding	21 of 259 genes, 8.1%	239 of 7166 genes, 3.3%	0.04134	0	0	YOR162C, YLR278C, YFR037C, YMR080C, YHR047C, YGL013C, YBL005W, YDL170W, YMR223W, YDR213W, YGR109W-B, YDR506C, YDR297W, YKR023W, YMR019W, YBR150C, YGR060W, YMR224C, YLR256W, YNL118C, YMR247C
organic cyclic compound binding	113 of 259 genes, 43.6%	2360 of 7166 genes, 32.9%	0.04909	0.0009	0.02	YNL069C, YJL141C, YOL113W, YPL188W, YLR174W, YBR278W, YCL037C, YNL167C, YNR038W, YLR449W, YMR001C, YLR399C, YKR095W, YGL173C, YJR045C, YJL164C, YBL005W, YER064C, YGL251C, YBR202W, YHL032C, YDR516C, YGR204W, YBL099W, YML046W, YMR019W, YBR237W, YKL203C, YKL109W, YPL153C, YKL215C, YAR042W, YLR256W, YOR144C, YIL107C, YNL161W, YPL101W, YFR013W, YNL118C, YBR130C, YJL187C, YDR122W, YGR158C, YML127W, YBL…
protein serine/threonine kinase activity	14 of 259 genes, 5.4%	126 of 7166 genes, 1.8%	0.05036	0.0008	0.02	YHR102W, YNL161W, YPL203W, YBL088C, YOL113W, YJL141C, YPL153C, YJL164C, YJL187C, YOR231W, YDR122W, YPL236C, YMR001C, YKL203C
RNA polymerase II transcription factor activity, sequence-specific DNA binding	16 of 259 genes, 6.2%	162 of 7166 genes, 2.3%	0.07021	0.0008	0.02	YLR256W, YBR150C, YMR019W, YDR213W, YNL216W, YFR034C, YIL056W, YML081W, YDL056W, YPR065W, YNL167C, YLR278C, YOR162C, YGL013C, YDL170W, YBL005W
sequence-specific double-stranded DNA binding	19 of 259 genes, 7.3%	214 of 7166 genes, 3.0%	0.07549	0.0008	0.02	YPL153C, YGR249W, YLR256W, YDL170W, YBL005W, YKL125W, YLR399C, YNL167C, YOR162C, YMR001C, YPR065W, YIL056W, YFR034C, YML081W, YBR202W, YNL025C, YNL216W, YDR213W, YML127W
hydrolase activity	58 of 259 genes, 22.4%	1029 of 7166 genes, 14.4%	0.07898	0.0015	0.04	YGR109W-B, YPL116W, YBL099W, YOR131C, YLR106C, YGL251C, YLL048C, YHR027C, YBR202W, YGR204W, YNR038W, YMR223W, YDL160C, YCR073W-A, YCL074W, YBR163W, YJR045C, YJR035W, YGL173C, YIL075C, YMR080C, YOR001W, YDR295C, YBR246W, YGR233C, YER171W, YOR153W, YEL031W, YBR278W, YNL106C, YOR048C, YER166W, YGL008C, YOR165W, YDL047W, YJR121W, YMR267W, YMR167W, YCR045C, YMR297W, YLR095C, YOR025W, YHR047C, YDR349C,…
anion binding	56 of 259 genes, 21.6%	986 of 7166 genes, 13.8%	0.08519	0.0014	0.04	YDR122W, YJL187C, YOR231W, YDL007W, YOR025W, YMR167W, YOR165W, YJR121W, YOR132W, YPL203W, YER166W, YBL088C, YGL008C, YKL215C, YPL153C, YIL147C, YDL161W, YBR237W, YKL203C, YCL064C, YLR401C, YHR102W, YHR023W, YNL161W, YIL107C, YDL160C, YJL164C, YMR080C, YJR045C, YJR035W, YMR001C, YPL236C, YNR038W, YLR106C, YBL099W, YGR204W, YDR516C, YLL048C, YDL207W, YGL251C, YBR202W, YHL032C, YOR128C, YGR109W-B, Y…
DNA binding transcription factor activity	17 of 259 genes, 6.6%	182 of 7166 genes, 2.5%	0.08802	0.0014	0.04	YDL056W, YFR034C, YML081W, YIL056W, YPR065W, YDR213W, YNL216W, YGL013C, YBL005W, YDL170W, YOR162C, YLR278C, YNL167C, YGR249W, YLR256W, YMR019W, YBR150C
heterocyclic compound binding	111 of 259 genes, 42.9%	2346 of 7166 genes, 32.7%	0.09995	0.0013	0.04	YPR042C, YDR213W, YOR128C, YGR109W-B, YLR265C, YNL216W, YDL056W, YLL048C, YLR106C, YLR278C, YLR304C, YPL236C, YFR037C, YMR080C, YBR163W, YJR035W, YCL074W, YKR062W, YKL125W, YDL160C, YNR029C, YDR295C, YOR001W, YCL004W, YDR127W, YGR249W, YPL104W, YPR081C, YEL031W, YOR153W, YER171W, YKL082C, YBR150C, YOR048C, YOR123C, YGL008C, YER166W, YJR121W, YPL194W, YFR034C, YPL203W, YIL056W, YPR065W, YOR162C, Y…
Terms from the Component Ontology of gene_association.sgd with p-value <= 0.1
Gene Ontology term	Cluster frequency	Genome frequency	Corrected	FDR	FALSE	Genes annotated to the term
			P-value		Positives
intracellular organelle	220 of 259 genes, 84.9%	4873 of 7166 genes, 68.0%	5.31e-08	0	0	YIR033W, YGR204W, YBL099W, YML046W, YDR372C, YJL029C, YJR035W, YGR127W, YIL153W, YKL125W, YDR122W, YPL116W, YJR045C, YPL005W, YGR249W, YBL088C, YJL065C, YGR233C, YOR131C, YPL153C, YER167W, YGL251C, YJL141C, YDL161W, YLR085C, YJL187C, YOR153W, YBR237W, YMR309C, YGL075C, YER171W, YOR162C, YJL143W, YHL032C, YDL056W, YJR121W, YLR091W, YHR047C, YPL260W, YDL170W, YBR278W, YML034W, YBR150C, YDL007W, YGL…
organelle	220 of 259 genes, 84.9%	4875 of 7166 genes, 68.0%	5.63e-08	0	0	YMR224C, YML081W, YDR349C, YLR414C, YLR449W, YOR306C, YLR256W, YOR048C, YMR019W, YOR329C, YPL057C, YDR213W, YHR039C, YPR065W, YKL082C, YMR278W, YFR034C, YJL161W, YMR167W, YOL113W, YER004W, YIL056W, YDR352W, YOR149C, YLR335W, YLR304C, YJL148W, YFR040W, YBR072W, YML017W, YDL145C, YMR080C, YCR093W, YBR255W, YNL069C, YER166W, YMR267W, YJL164C, YPL188W, YDL019C, YPL152W, YPL203W, YLR220W, YLR174W, YNR…
membrane-bounded organelle	210 of 259 genes, 81.1%	4584 of 7166 genes, 64.0%	1.98e-07	0	0	YDR122W, YKL125W, YJR045C, YPL116W, YGR249W, YPL005W, YBL088C, YOR131C, YJL065C, YGR233C, YPL153C, YGL251C, YJL141C, YER167W, YDL161W, YIR033W, YBL099W, YGR204W, YDR372C, YML046W, YJL029C, YJR035W, YIL153W, YGR127W, YER171W, YOR162C, YGL075C, YHL032C, YJL143W, YLR091W, YDL056W, YJR121W, YPL260W, YHR047C, YDL170W, YBR278W, YML034W, YLR085C, YJL187C, YOR153W, YBR237W, YIL089W, YPL101W, YMR008C, YNL…
intracellular membrane-bounded organelle	207 of 259 genes, 79.9%	4524 of 7166 genes, 63.1%	5.56e-07	0	0	YJR040W, YDL204W, YCL064C, YMR297W, YBR140C, YMR001C, YGL134W, YDR367W, YPR152C, YFR013W, YGR251W, YPL231W, YCR100C, YBR283C, YPL194W, YDR457W, YER001W, YGR158C, YCR045C, YLR399C, YEL031W, YLR095C, YCL074W, YBR130C, YKR062W, YJL051W, YMR223W, YDR516C, YBR036C, YBR081C, YDL007W, YBR150C, YGL173C, YML127W, YGR109W-B, YPL269W, YOL132W, YCR034W, YOR001W, YOR315W, YDR410C, YBR122C, YCL004W, YGL066W, Y…
cell	244 of 259 genes, 94.2%	5875 of 7166 genes, 82.0%	1.15e-06	0	0	YHR117W, YFL040W, YLR401C, YNL161W, YNL085W, YDR073W, YHR162W, YAL013W, YNR029C, YNL291C, YKR023W, YNL025C, YDL140C, YOR353C, YNL327W, YGR274C, YPR156C, YFR037C, YPR081C, YHR027C, YKL215C, YOR165W, YLR278C, YDR324C, YOR025W, YOR336W, YPL236C, YPL104W, YDR127W, YBR246W, YIL075C, YCR005C, YOR359W, YOR144C, YPL175W, YMR247C, YGL013C, YNL148C, YML071C, YER064C, YDL207W, YHR166C, YLR265C, YGR060W, YNL…
cell part	244 of 259 genes, 94.2%	5875 of 7166 genes, 82.0%	1.15e-06	0	0	YFR013W, YGR251W, YPL231W, YBR140C, YMR001C, YGL134W, YJR040W, YDL204W, YCL064C, YMR297W, YDR367W, YPR152C, YML002W, YCL074W, YOR231W, YOR182C, YLR095C, YBR130C, YGR054W, YCR100C, YDR457W, YPL194W, YBR283C, YOR132W, YPR042C, YLR399C, YCR045C, YEL031W, YER001W, YGR158C, YGL173C, YDL007W, YBR150C, YOL132W, YCR034W, YGR109W-B, YML127W, YPL269W, YMR223W, YJL051W, YKR062W, YDR516C, YBR036C, YBR081C, Y…
intracellular	239 of 259 genes, 92.3%	5710 of 7166 genes, 79.7%	3.51e-06	0	0	YOR306C, YJL201W, YKL082C, YPR065W, YHR039C, YDR213W, YOR329C, YPL057C, YMR019W, YLR256W, YOR048C, YDR349C, YML081W, YMR224C, YLR449W, YLR414C, YML017W, YBR072W, YJL148W, YFR040W, YMR080C, YDL145C, YIL056W, YER004W, YOL113W, YMR167W, YFR034C, YJL161W, YMR278W, YLR304C, YLR335W, YOR149C, YDR352W, YOR128C, YDL019C, YJL164C, YPL188W, YNR038W, YBL047C, YLR174W, YPL203W, YPL152W, YLR220W, YCR093W, YLR…
intracellular part	239 of 259 genes, 92.3%	5710 of 7166 genes, 79.7%	3.51e-06	0	0	YBR202W, YBR163W, YNL287W, YLR353W, YKR095W, YDR376W, YHR166C, YLR265C, YGR060W, YER064C, YNL148C, YML071C, YPL175W, YGL013C, YMR247C, YDL207W, YOR144C, YOR359W, YCR005C, YIL075C, YDR324C, YLR278C, YPL104W, YBR246W, YDR127W, YPL236C, YOR336W, YOR025W, YKL215C, YOR165W, YDL140C, YKR023W, YNL291C, YNL025C, YAL013W, YNR029C, YHR162W, YDR073W, YHR027C, YPR081C, YFR037C, YPR156C, YGR274C, YNL327W, YOR…
nucleus	130 of 259 genes, 50.2%	2507 of 7166 genes, 35.0%	6.27e-05	0	0	YJL141C, YGL251C, YER167W, YPL153C, YOR131C, YJL065C, YBL088C, YGR233C, YGR249W, YPL116W, YKL125W, YDR122W, YIL153W, YJR035W, YML046W, YDR372C, YGR204W, YIR033W, YML034W, YBR278W, YDL170W, YHR047C, YPL260W, YDL056W, YGL075C, YOR162C, YER171W, YBR237W, YJL187C, YLR085C, YNL278W, YGL066W, YDR410C, YOR315W, YOR001W, YDR255C, YNL216W, YLR127C, YAR042W, YNL167C, YBL005W, YPL101W, YBR081C, YMR223W, YKR…
ATPase complex	11 of 259 genes, 4.2%	69 of 7166 genes, 1.0%	0.00889	0.006	0.06	YML127W, YLR085C, YFR037C, YFR013W, YDR073W, YLR095C, YBR278W, YOR144C, YLR399C, YJL065C, YER166W
P-body	9 of 259 genes, 3.5%	52 of 7166 genes, 0.7%	0.0243	0.0073	0.08	YNL118C, YOR359W, YCR093W, YNL085W, YMR322C, YML017W, YPL203W, YDL160C, YGL173C
cellular bud	22 of 259 genes, 8.5%	257 of 7166 genes, 3.6%	0.03944	0.0067	0.08	YNL278W, YHR102W, YDL161W, YLR114C, YIL129C, YOR165W, YER166W, YLR414C, YKL189W, YBR130C, YDL019C, YPL116W, YLR353W, YBL047C, YOR231W, YNL161W, YJL187C, YMR001C, YJL051W, YOR353C, YNL327W, YHR023W
ISWI-type complex	4 of 259 genes, 1.5%	9 of 7166 genes, 0.1%	0.05132	0.0077	0.1	YFR013W, YLR095C, YJL065C, YBR278W
cytoplasm	199 of 259 genes, 76.8%	4785 of 7166 genes, 66.8%	0.05903	0.0071	0.1	YJL201W, YOR306C, YLR256W, YOR048C, YMR019W, YOR329C, YDR213W, YPL057C, YHR039C, YMR224C, YDR349C, YLR414C, YFR040W, YML017W, YBR072W, YDL145C, YMR080C, YMR278W, YFR034C, YJL161W, YMR167W, YER004W, YOL113W, YIL056W, YOR149C, YDR352W, YLR335W, YLR304C, YJL164C, YPL188W, YDL019C, YOR128C, YPL152W, YPL203W, YLR220W, YLR174W, YBL047C, YLR114C, YCR093W, YBR255W, YNL069C, YMR267W, YER166W, YKL203C, YDR…
SWI/SNF superfamily-type complex	9 of 259 genes, 3.5%	60 of 7166 genes, 0.8%	0.07586	0.0067	0.1	YJL065C, YLR399C, YBR278W, YFR013W, YLR095C, YDR073W, YLR085C, YFR037C, YML127W

## Sheet: Table S8
SCHOOL	GROUP	TIMEPOINT	CLONE	YEAR	SOURCE_FILE	MITOCHONDRIAL_GENOME_LOSS?	Glycerol petite?
Westridge	A	early	1	2019-2020	1_A7_S59_samtools_manualfiltere	no	no
Moscow	2-11C	early	1	2018-2019	1_B9_S11_samtools_filtered.vcf	yes	yes
Westridge	D	early	1	2019-2020	1_C7_S60_samtools_manualfiltere	yes	yes
Westridge	I	early	1	2019-2020	1_D7_S61_samtools_manualfiltere	yes	yes
Westridge	J	early	1	2019-2020	1_E7_S69_samtools_manualfiltere	yes	yes
Moscow	3-10B	early	1	2018-2019	1_G12_S13_samtools_filtered.vcf	no	no
Moscow	1-11A	early	1	2018-2019	1_G4_S12_samtools_filtered.vcf	no	no
Westridge	L	early	1	2019-2020	1_G7_S63_samtools_manualfiltere	no	no
Westridge	M	early	1	2019-2020	1_H7_S64_samtools_manualfiltere	no	no
Westridge	O	early	1	2017-2018	1B7_S21_samtools_filtered.vcf.annotated	yes	yes
Westridge	Z	early	1	2017-2018	1C3_S22_samtools_filtered.vcf.annotated	no	no
Westridge	T	early	1	2017-2018	1D5_S23_samtools_filtered.vcf.annotated	no	no
Westridge	R	early	1	2017-2018	1E10_S24_samtools_filtered.vcf.annotated	yes	yes
Westridge	C	early	1	2017-2018	1F5_S15_samtools_filtered.vcf.annotated	yes	yes
Westridge	K	early	1	2017-2018	1G4_S26_samtools_filtered.vcf.annotated	yes	yes
Westridge	B	early	1	2017-2018	1H4_S27_samtools_filtered.vcf.annotated	yes	yes
Westridge	P	early	1	2019-2020	2_A1_S65_samtools_manualfiltere	yes	yes
Westridge	R	early	1	2019-2020	2_B7_S67_samtools_manualfiltere	yes	yes
Westridge	S	early	1	2019-2020	2_C4_S58_samtools_manualfiltere	yes	yes
Westridge	S	early	1	2019-2020	2_C5_S57_samtools_manualfiltere	yes	yes
Westridge	T	early	1	2019-2020	2_D7_S62_samtools_manualfiltere	yes	yes
Westridge	W	early	1	2019-2020	2_E1_S68_samtools_manualfiltere	yes	yes
Moscow	4-10A	early	1	2018-2019	2_H8_S14_samtools_filtered.vcf	yes	yes
Moscow	5-2C	early	1	2018-2019	2_H9_S15_samtools_filtered.vcf	no	no
Westridge	G	early	1	2017-2018	2B5_S28_samtools_filtered.vcf.annotated	no	no
Westridge	S	early	1	2017-2018	2C5_S29_samtools_filtered.vcf.annotated	yes	yes
Westridge	L	early	1	2017-2018	2D4_S30_samtools_filtered.vcf.annotated	yes	yes
Westridge	A	early	1	2017-2018	2E4_S31_samtools_filtered.vcf.annotated	yes	yes
Westridge	X	early	1	2017-2018	2F4_S32_samtools_filtered.vcf.annotated	yes	yes
Westridge	Q	early	1	2017-2018	2G11_S33_samtools_filtered.vcf.annotated	yes	yes
Westridge	M	early	1	2017-2018	2H11_S34_samtools_filtered.vcf.annotated	yes	yes
Moscow	6-3A	early	1	2018-2019	3_A1_S16_samtools_filtered.vcf	no	no
Moscow	8-5B	early	1	2018-2019	3_A7_S17_samtools_filtered.vcf	no	no
Moscow	9-7C	early	1	2018-2019	3_B10_S18_samtools_filtered.vcf	yes	yes
Moscow	10-19A	early	1	2018-2019	4_A2_S19_samtools_filtered.vcf	yes	yes
Westridge	A	final	1	2017-2018	A1Ryanfinal2018_S36_samtools_filtered.vcf	yes	yes
Westridge	B	final	1	2017-2018	B1Ryanfinal2018_S37_samtools_filtered.vcf	yes	yes
Westridge	B	final	1	2018-2019	B2_53019_S29_samtools_filtered.vcf	yes	yes
Westridge	B	early	1	2018-2019	B2cRyan2018_S1_samtools_filtered.vcf	yes	yes
Westridge	G	final	2	2017-2018	C1_2018_G2	yes	yes
Westridge	C	final	1	2018-2019	C1_53019_S27_samtools_filtered.vcf	yes	yes
Westridge	C	final	1	2017-2018	C1_Ryanfinal2018_S12_samtools_filtered.vcf.annotated	yes	yes
Westridge	C	final	4	2018-2019	C10_2019_C3_2	yes	yes
Westridge	A	final	2	2017-2018	C11_2018_A1	yes	yes
Westridge	A	final	3	2017-2018	C12_2018_A3	yes	yes
Westridge	X	final	2	2017-2018	C14_2018_X2_2	yes	yes
Westridge	X	final	3	2017-2018	C16_2018_X3_2	yes	yes
Westridge	M	final	2	2017-2018	C17_2018_M1	yes	yes
Westridge	M	final	3	2017-2018	C18_2018_M2	no	no
Westridge	P	final	2	2018-2019	C19_2019_P1_1	yes	no
Westridge	C	early	1	2018-2019	C1bRyan2018_S2_samtools_filtered.vcf	yes	yes
Westridge	G	final	3	2017-2018	C2_2018_G3	no	no
Westridge	P	final	3	2018-2019	C20_2019_P1_2	no	no
Westridge	O	final	2	2017-2018	C21_2018_O1_1	yes	yes
Westridge	O	final	3	2017-2018	C22_2018_O1_2	yes	yes
Westridge	O	final	4	2017-2018	C23_2018_O3_1	yes	yes
Westridge	O	final	5	2017-2018	C24_2018_O3_2	yes	yes
Westridge	Z	final	2	2017-2018	C25_2018_Z2	yes	yes
Westridge	Z	final	3	2017-2018	C26_2018_Z3	yes	yes
Westridge	T	final	2	2017-2018	C27_2018_T3	no	no
Westridge	B	final	2	2018-2019	C29_2019_B2_1	yes	yes
Westridge	S	final	2	2017-2018	C3_2018_S2	yes	yes
Westridge	B	final	3	2018-2019	C30_2019_B2_2	yes	yes
Westridge	B	final	4	2018-2019	C31_2019_B3	no	no
Westridge	C	final	2	2017-2018	C32_2018_C2	yes	yes
Westridge	C	final	3	2017-2018	C33_2018_C3	yes	yes
Westridge	K	final	2	2017-2018	C34_2018_K2	yes	yes
Westridge	K	final	3	2017-2018	C35_2018_K3	yes	yes
Westridge	T	final	2	2018-2019	C36_2019_T3	yes	yes
Westridge	B	final	2	2017-2018	C37_2018_B2	yes	yes
Westridge	B	final	3	2017-2018	C38_2018_B3	yes	yes
Westridge	W	final	2	2018-2019	C39_2019_W1	yes	yes
Westridge	S	final	3	2017-2018	C4_2018_S3	yes	yes
Westridge	W	final	3	2018-2019	C40_2019_W2	yes	yes
Westridge	Q	final	2	2017-2018	C5_2018_Q1	no	no
Westridge	Q	final	3	2017-2018	C6_2018_Q2	no	no
Westridge	L	final	2	2017-2018	C7_2018_L2	no	no
Westridge	C	final	2	2018-2019	C8_2019_C2	yes	yes
Westridge	C	final	3	2018-2019	C9_2019_C3_1	yes	yes
Westridge	G	final	1	2017-2018	G1_Ryanfinal2018_S18_samtools_filtered.vcf.annotated	no	no
Westridge	K	final	1	2017-2018	K1_Ryanfinal2018_S13_samtools_filtered.vcf.annotated	yes	yes
Westridge	K	early	1	2019-2020	K3a_S66_samtools_manualfiltered	yes	yes
Westridge	L	final	1	2017-2018	L1_4_3_18_S10_comb_R1R2.RG.MD.realign.sort	no	no
Westridge	M	final	1	2018-2019	M1_41_S38_samtools_filtered.vcf	no	yes
Westridge	M	early	1	2018-2019	M1cRyan2018_S3_samtools_filtered.vcf	yes	yes
Westridge	M	final	1	2017-2018	M3_Ryanfinal2018_S20_samtools_filtered.vcf.annotated	yes	yes
Westridge	O	final	1	2017-2018	O2_Ryanfinal2018_S19_samtools_filtered.vcf.annotated	yes	yes
Westridge	P	final	1	2018-2019	P2_53019_S28_samtools_filtered.vcf	yes	yes
Westridge	P	early	1	2018-2019	P2aRyan2018_S4_samtools_filtered.vcf	yes	yes
Westridge	Q	final	1	2017-2018	Q3_Ryanfinal2018_S16_samtools_filtered.vcf.annotated	no	no
Westridge	R	final	1	2017-2018	R3_Ryanfinal2018_S17_samtools_filtered.vcf.annotated	no	no
Westridge	S	final	1	2017-2018	S1_Ryanfinal2018_S21_samtools_filtered.vcf.annotated	yes	yes
Westridge	T	final	1	2017-2018	T1_Ryanfinal2018_S14_samtools_filtered.vcf.annotated	no	no
Westridge	T	final	1	2018-2019	T21_530_S36_samtools_filtered.vcf	yes	yes
Westridge	T	early	1	2018-2019	T2aRyan2018_S5_samtools_filtered.vcf	yes	yes
Westridge	W	final	1	2018-2019	W3_312_S39_comb_R1R2.RG.MD.realign.sort.bam	yes	yes
Westridge	W	early	1	2018-2019	W3cRyan2018_S6_samtools_filtered.vcf	yes	yes
Westridge	X	final	1	2017-2018	X1_Ryanfinal2018_S15_samtools_filtered.vcf.annotated	no	no
Westridge	Z	final	1	2017-2018	Z1Ryanfinal2018_S38_samtools_filtered.vcf	no	no

## Sheet: Table S9
SCHOOL	GROUP	TIMEPOINT	CLONE	YEAR	SOURCE_FILE	ChrVIII	ChrXV	ChrI	ChrII	ChrIV	ChrV	ChrXI	ChrXVI	ChrXVI
Moscow	2-11C	early	1	2018-2019	1_B9_S11_samtools_filtered.vcf	2x				(872001..982001)x3..1211001x2				2x
Moscow	3-10B	early	1	2018-2019	1_G12_S13_samtools_filtered.vcf	2x
Moscow	1-11A	early	1	2018-2019	1_G4_S12_samtools_filtered.vcf	2x
Westridge	O	early	1	2017-2018	1B7_S21_samtools_filtered.vcf.annotated
Westridge	T	early	1	2017-2018	1D5_S23_samtools_filtered.vcf.annotated	2x
Westridge	R	early	1	2017-2018	1E10_S24_samtools_filtered.vcf.annotated	85001..133001
Westridge	C	early	1	2017-2018	1F5_S15_samtools_filtered.vcf.annotated
Westridge	K	early	1	2017-2018	1G4_S26_samtools_filtered.vcf.annotated
Westridge	B	early	1	2017-2018	1H4_S27_samtools_filtered.vcf.annotated
Moscow	4-10A	early	1	2018-2019	2_H8_S14_samtools_filtered.vcf	2x
Moscow	5-2C	early	1	2018-2019	2_H9_S15_samtools_filtered.vcf
Westridge	G	early	1	2017-2018	2B5_S28_samtools_filtered.vcf.annotated	116001..466001
Westridge	S	early	1	2017-2018	2C5_S29_samtools_filtered.vcf.annotated	116001..133001
Westridge	L	early	1	2017-2018	2D4_S30_samtools_filtered.vcf.annotated
Westridge	A	early	1	2017-2018	2E4_S31_samtools_filtered.vcf.annotated					876001..988001x2
Westridge	X	early	1	2017-2018	2F4_S32_samtools_filtered.vcf.annotated
Westridge	Q	early	1	2017-2018	2G11_S33_samtools_filtered.vcf.annotated
Westridge	M	early	1	2017-2018	2H11_S34_samtools_filtered.vcf.annotated
Moscow	6-3A	early	1	2018-2019	3_A1_S16_samtools_filtered.vcf	2x
Moscow	8-5B	early	1	2018-2019	3_A7_S17_samtools_filtered.vcf	2x
Moscow	9-7C	early	1	2018-2019	3_B10_S18_samtools_filtered.vcf	2x
Moscow	10-19A	early	1	2018-2019	4_A2_S19_samtools_filtered.vcf	92001..133001							2x
Westridge	A	final	1	2017-2018	A1Ryanfinal2018_S36_samtools_filtered.vcf
Westridge	B	final	1	2017-2018	B1Ryanfinal2018_S37_samtools_filtered.vcf
Westridge	G	final	2	2017-2018	C1_2018_G2	2x
Westridge	C	final	1	2017-2018	C1_Ryanfinal2018_S12_samtools_filtered.vcf.annotated
Westridge	A	final	2	2017-2018	C11_2018_A1
Westridge	A	final	3	2017-2018	C12_2018_A3	2x		1.5x
Westridge	X	final	2	2017-2018	C14_2018_X2_2	116001..131001			1.5x
Westridge	X	final	3	2017-2018	C16_2018_X3_2	116001..131001			1.5x
Westridge	M	final	2	2017-2018	C17_2018_M1					1096001..1211001x2
Westridge	M	final	3	2017-2018	C18_2018_M2
Westridge	G	final	3	2017-2018	C2_2018_G3	2-3x
Westridge	O	final	2	2017-2018	C21_2018_O1_1	2x
Westridge	O	final	3	2017-2018	C22_2018_O1_2	2x
Westridge	O	final	4	2017-2018	C23_2018_O3_1			25001..end
Westridge	O	final	5	2017-2018	C24_2018_O3_2			26001..end
Westridge	T	final	2	2017-2018	C27_2018_T3	2x	595001..708001
Westridge	S	final	2	2017-2018	C3_2018_S2
Westridge	C	final	2	2017-2018	C32_2018_C2			1.5x
Westridge	C	final	3	2017-2018	C33_2018_C3	2x
Westridge	K	final	2	2017-2018	C34_2018_K2	2x
Westridge	K	final	3	2017-2018	C35_2018_K3
Westridge	B	final	2	2017-2018	C37_2018_B2	2x
Westridge	B	final	3	2017-2018	C38_2018_B3
Westridge	S	final	3	2017-2018	C4_2018_S3	117001..130001
Westridge	Q	final	2	2017-2018	C5_2018_Q1	2x	589001..630001
Westridge	Q	final	3	2017-2018	C6_2018_Q2	2x
Westridge	L	final	2	2017-2018	C7_2018_L2	2x
Westridge	G	final	1	2017-2018	G1_Ryanfinal2018_S18_samtools_filtered.vcf.annotated	2-3x
Westridge	K	final	1	2017-2018	K1_Ryanfinal2018_S13_samtools_filtered.vcf.annotated	85001..146001
Westridge	L	final	1	2017-2018	L1_4_3_18_S10_comb_R1R2.RG.MD.realign.sort	2x
Westridge	M	final	1	2017-2018	M3_Ryanfinal2018_S20_samtools_filtered.vcf.annotated
Westridge	O	final	1	2017-2018	O2_Ryanfinal2018_S19_samtools_filtered.vcf.annotated			2x
Westridge	Q	final	1	2017-2018	Q3_Ryanfinal2018_S16_samtools_filtered.vcf.annotated	2x
Westridge	R	final	1	2017-2018	R3_Ryanfinal2018_S17_samtools_filtered.vcf.annotated		556001..638001
Westridge	S	final	1	2017-2018	S1_Ryanfinal2018_S21_samtools_filtered.vcf.annotated
Westridge	T	final	1	2017-2018	T1_Ryanfinal2018_S14_samtools_filtered.vcf.annotated	2x
Westridge	X	final	1	2017-2018	X1_Ryanfinal2018_S15_samtools_filtered.vcf.annotated
Westridge	Z	early	1	2017-2018	1C3_S22_samtools_filtered.vcf.annotated	2x
Westridge	Z	final	1	2017-2018	Z1Ryanfinal2018_S38_samtools_filtered.vcf	2-3x	594001..711001		1.5x?
Westridge	Z	final	2	2017-2018	C25_2018_Z2
Westridge	Z	final	3	2017-2018	C26_2018_Z3	2x	586001..634001
Westridge	B	early	1	2018-2019	B2cRyan2018_S1_samtools_filtered.vcf
Westridge	B	final	1	2018-2019	B2_53019_S29_samtools_filtered.vcf		599001..709001
Westridge	B	final	2	2018-2019	C29_2019_B2_1
Westridge	B	final	3	2018-2019	C30_2019_B2_2		595001..709001
Westridge	B	final	4	2018-2019	C31_2019_B3	2x	596001..708001
Westridge	C	early	1	2018-2019	C1bRyan2018_S2_samtools_filtered.vcf
Westridge	C	final	1	2018-2019	C1_53019_S27_samtools_filtered.vcf	2x	577001..696001
Westridge	C	final	2	2018-2019	C8_2019_C2	2x
Westridge	C	final	3	2018-2019	C9_2019_C3_1	2x
Westridge	C	final	4	2018-2019	C10_2019_C3_2	2x
Westridge	M	early	1	2018-2019	M1cRyan2018_S3_samtools_filtered.vcf	2x
Westridge	M	final	1	2018-2019	M1_41_S38_samtools_filtered.vcf	2x	(594001..599001)x2..664001x3
Westridge	P	early	1	2018-2019	P2aRyan2018_S4_samtools_filtered.vcf
Westridge	P	final	1	2018-2019	P2_53019_S28_samtools_filtered.vcf
Westridge	P	final	2	2018-2019	C19_2019_P1_1	start..218001
Westridge	P	final	3	2018-2019	C20_2019_P1_2	start..218001
Westridge	T	early	1	2018-2019	T2aRyan2018_S5_samtools_filtered.vcf
Westridge	T	final	1	2018-2019	T21_530_S36_samtools_filtered.vcf
Westridge	T	final	2	2018-2019	C36_2019_T3
Westridge	W	early	1	2018-2019	W3cRyan2018_S6_samtools_filtered.vcf
Westridge	W	final	1	2018-2019	W3_312_S39_comb_R1R2.RG.MD.realign.sort.bam
Westridge	W	final	2	2018-2019	C39_2019_W1
Westridge	W	final	3	2018-2019	C40_2019_W2
Westridge	A	early	1	2019-2020	1_A7_S59_samtools_manualfiltere	2x
Westridge	D	early	1	2019-2020	1_C7_S60_samtools_manualfiltere
Westridge	I	early	1	2019-2020	1_D7_S61_samtools_manualfiltere
Westridge	J	early	1	2019-2020	1_E7_S69_samtools_manualfiltere
Westridge	K	early	1	2019-2020	K3a_S66_samtools_manualfiltered	2x				872001..992001x2
Westridge	L	early	1	2019-2020	2_G7_S63_samtools_manualfiltere	start..133001		.5x
Westridge	M	early	1	2019-2020	1_H7_S64_samtools_manualfiltere	2x
Westridge	P	early	1	2019-2020	2_A1_S65_samtools_manualfiltere
Westridge	R	early	1	2019-2020	2_B7_S67_samtools_manualfiltere
Westridge	S	early	1	2019-2020	2_C4_S58_samtools_manualfiltere				2x
Westridge	S	early	1	2019-2020	2_C5_S57_samtools_manualfiltere	2x
Westridge	T	early	1	2019-2020	2_D7_S62_samtools_manualfiltere			.5x
Westridge	W	early	1	2019-2020	2_E1_S68_samtools_manualfiltere	1.5x	1.5x				1.5x	1.5x

[truncated: 7 more sheets: Table S10, Table S11, Table S12, Table S13, Table S14, Table S15, Table S16]
